# Supplementary material for: A porin-like protein used by bacterial predators defines a wider lipid-trapping superfamily
Source: Nat Commun. 2025 Jul 5;16:6213. doi: 10.1038/s41467-025-61633-0 (PMC12228718; doi:10.1038/s41467-025-61633-0)
Supplement: Supplementary file 4 — Source Data [file 41467_2025_61633_MOESM4_ESM.zip]

Archive with 75 entries (55 files):
- source_data/
- source_data/Fig3_liposome_assay_raw_data.xlsx
- source_data/Fig4_summary_raw_data.xlsx
- source_data/Supp Figure 8_summary_raw_data.xlsx
- source_data/supplementary_figure1_gel_uncropped.tif
- source_data/Unpcropped scans_Figure5.pdf
- source_data/Supplementary_Figure9/
- source_data/Supplementary_Figure9/monomer_OM_rmsf.csv
- source_data/Supplementary_Figure9/pentamer_OM_A_rmsf.csv
- source_data/Supplementary_Figure9/pentamer_OM_B_rmsf.csv
- source_data/Supplementary_Figure9/pentamer_OM_C_rmsf.csv
- source_data/Supplementary_Figure9/pentamer_OM_D_rmsf.csv
- source_data/Supplementary_Figure9/pentamer_OM_E_rmsf.csv
- source_data/Supplementary_Figure9/Pentamer/
- source_data/Supplementary_Figure9/Pentamer/500ns_3/
- source_data/Supplementary_Figure9/Pentamer/500ns_3/rmsf-A-3.xvg
- source_data/Supplementary_Figure9/Pentamer/500ns_3/rmsf-B-3.xvg
- source_data/Supplementary_Figure9/Pentamer/500ns_3/rmsf-C-3.xvg
- source_data/Supplementary_Figure9/Pentamer/500ns_3/rmsf-D-3.xvg
- source_data/Supplementary_Figure9/Pentamer/500ns_3/rmsf-E-3.xvg
- source_data/Supplementary_Figure9/Pentamer/500ns_2/
- source_data/Supplementary_Figure9/Pentamer/500ns_2/rmsf-A-2.xvg
- source_data/Supplementary_Figure9/Pentamer/500ns_2/rmsf-B-2.xvg
- source_data/Supplementary_Figure9/Pentamer/500ns_2/rmsf-C-2.xvg
- source_data/Supplementary_Figure9/Pentamer/500ns_2/rmsf-D-2.xvg
- source_data/Supplementary_Figure9/Pentamer/500ns_2/rmsf-E-2.xvg
- source_data/Supplementary_Figure9/Pentamer/500ns_1/
- source_data/Supplementary_Figure9/Pentamer/500ns_1/rmsf-A-1.xvg
- source_data/Supplementary_Figure9/Pentamer/500ns_1/rmsf-B-1.xvg
- source_data/Supplementary_Figure9/Pentamer/500ns_1/rmsf-C-1.xvg
- source_data/Supplementary_Figure9/Pentamer/500ns_1/rmsf-D-1.xvg
- source_data/Supplementary_Figure9/Pentamer/500ns_1/rmsf-E-1.xvg
- source_data/Supplementary_Figure9/Monomer/
- source_data/Supplementary_Figure9/Monomer/500ns_3/
- source_data/Supplementary_Figure9/Monomer/500ns_3/rmsf.xvg
- source_data/Supplementary_Figure9/Monomer/500ns_2/
- source_data/Supplementary_Figure9/Monomer/500ns_2/rmsf.xvg
- source_data/Supplementary_Figure9/Monomer/500ns_1/
- source_data/Supplementary_Figure9/Monomer/500ns_1/rmsf.xvg
- source_data/Supplementary_Figure11/
- source_data/Supplementary_Figure11/SI-Fig11A.csv
- source_data/Supplementary_Figure11/SI-Fig11B.csv
- source_data/Supplementary_Figure10/
- source_data/Supplementary_Figure10/monomer_rmsf.csv
- source_data/Supplementary_Figure10/pentamer_A_rmsf.csv
- source_data/Supplementary_Figure10/pentamer_B_rmsf.csv
- source_data/Supplementary_Figure10/pentamer_C_rmsf.csv
- source_data/Supplementary_Figure10/pentamer_D_rmsf.csv
- source_data/Supplementary_Figure10/pentamer_E_rmsf.csv
- source_data/Supplementary_Figure10/Pentamer/
- source_data/Supplementary_Figure10/Pentamer/500ns_3/
- source_data/Supplementary_Figure10/Pentamer/500ns_3/rmsf-A-3.xvg
- source_data/Supplementary_Figure10/Pentamer/500ns_3/rmsf-B-3.xvg
- source_data/Supplementary_Figure10/Pentamer/500ns_3/rmsf-C-3.xvg
- source_data/Supplementary_Figure10/Pentamer/500ns_3/rmsf-D-3.xvg
- source_data/Supplementary_Figure10/Pentamer/500ns_3/rmsf-E-3.xvg
- source_data/Supplementary_Figure10/Pentamer/500ns_2/
- source_data/Supplementary_Figure10/Pentamer/500ns_2/rmsf-A-2.xvg
- source_data/Supplementary_Figure10/Pentamer/500ns_2/rmsf-B-2.xvg
- source_data/Supplementary_Figure10/Pentamer/500ns_2/rmsf-C-2.xvg
- source_data/Supplementary_Figure10/Pentamer/500ns_2/rmsf-D-2.xvg
- source_data/Supplementary_Figure10/Pentamer/500ns_2/rmsf-E-2.xvg
- source_data/Supplementary_Figure10/Pentamer/500ns_1/
- source_data/Supplementary_Figure10/Pentamer/500ns_1/rmsf-A-1.xvg
- source_data/Supplementary_Figure10/Pentamer/500ns_1/rmsf-B-1.xvg
- source_data/Supplementary_Figure10/Pentamer/500ns_1/rmsf-C-1.xvg
- source_data/Supplementary_Figure10/Pentamer/500ns_1/rmsf-D-1.xvg
- source_data/Supplementary_Figure10/Pentamer/500ns_1/rmsf-E-1.xvg
- source_data/Supplementary_Figure10/Monomer/
- source_data/Supplementary_Figure10/Monomer/500ns_3/
- source_data/Supplementary_Figure10/Monomer/500ns_3/rmsf.xvg
- source_data/Supplementary_Figure10/Monomer/500ns_2/
- source_data/Supplementary_Figure10/Monomer/500ns_2/rmsf.xvg
- source_data/Supplementary_Figure10/Monomer/500ns_1/
- source_data/Supplementary_Figure10/Monomer/500ns_1/rmsf.xvg
