# Supplementary material for: A porin-like protein used by bacterial predators defines a wider lipid-trapping superfamily
Source: Nat Commun. 2025 Jul 5;16:6213. doi: 10.1038/s41467-025-61633-0 (PMC12228718; doi:10.1038/s41467-025-61633-0)
Supplement: Supplementary file 4 — Source Data [file 41467_2025_61633_MOESM4_ESM.zip › source_data/Fig3_liposome_assay_raw_data.xlsx]

## Sheet: All normalised
1s-15s	mean arabonose	12 mM L-arabonose	mean glycine	15 mM Glycine	mean alanine	15 mM Alanine	mean leucine	12 mM Leucine	mean lysine	8 mM Lysine	mean glucose	12 mM Glucose	mean maltose	15 mM Maltose
OmpF	0.00106667	1	0.00116333	1.09062	0.00136667	1.28125	0.000966667	0.90625	0.000433333	0.40625	0.000866667	0.8125	0.0003	0.28125
Bd0427	0.000133333	0.125	0.000496667	0.465625	0.0005	0.46875	0.000166667	0.15625	0.0001	0.09375	-3.33333e-05	-0.03125	3.33333e-06	0.003125
	OmpF		Bd0427		Molecular Weight (g/mol)
12 mM L-arabinose	100	11	13	0	150.13	0
15 mM Glycine	109	5	47	11	75.07	0
15 mM Alanine	128.1	16	47	5	89.09	0
12 mM Leucine	90.6	9	16	0	131.17	0
8 mM Lysine	69	0	9	5	146.19	0
12 mM Glucose	81.3	9	-3	0	180.156	0
15 mM Maltose	28.1	0	0.003125	1	342.3	0
			mean	sd			mean	sd
12 mM L-arabinose	0.00106667	0.00011547	0.064	0.0069282	0.000133333	0	0.008	0
15 mM Glycine	0.00116333	5.7735e-05	0.0698	0.0034641	0.000496667	0.00011547	0.0298	0.0069282
15 mM Alanine	0.00136667	0.000173205	0.082	0.0103923	0.0005	5.7735e-05	0.03	0.0034641
12 mM Leucine	0.000966667	0.0001	0.058	0.006	0.000166667	0	0.01	0
8 mM Lysine	0.000433333	0.000519615	0.026	0.0311769	0.0001	5.7735e-05	0.006	0.0034641
12 mM Glucose	0.000866667	0.0001	0.052	0.006	-3.33333e-05	0	-0.002	0
15 mM Maltose	0.0003	0	0.018	0	3.33333e-06	5.7735e-06	0.0002	0.00034641

## Sheet: Arabinose
Time (s)	Control 2.1	Control 2.2	Control 2.3	OmpF 2.1	OmpF 2.2	OmpF 2.3	0427 2.1	0427 2.2	0427 2.3			slope (0-3)	slope (1-5)	slope (0-5)	slope (0-15)	slope (1-4)	Normalised	slope (1-15)	Normalised
0	0.533119	0.523338	0.523338	0.479716	0.479752	0.467694	0.589739	0.569552	0.582077		Control 1		7e-05					0.0002
1	0.532261	0.523408	0.523408	0.47713	0.476834	0.4665	0.589088	0.568797	0.58178		Control 2		0.0004					0.0003	0.000266667
2	0.532312	0.523208	0.523208	0.474899	0.475561	0.464219	0.588251	0.56811	0.581015		Control 3		0.0004					0.0003
3	0.532782	0.52252	0.52252	0.472067	0.473917	0.462539	0.588785	0.567545	0.580844		Control mean	#DIV/0!	0.00029	#DIV/0!	#DIV/0!	#DIV/0!		0.000266667
4	0.531996	0.521932	0.521932	0.470206	0.472005	0.461004	0.587776	0.567446	0.580046			#DIV/0!	0.000190526	#DIV/0!	#DIV/0!			5.7735e-05
5	0.532057	0.522181	0.522181	0.468944	0.470251	0.459467	0.587382	0.566993	0.57967		OmpF 1		0.0021				0.00181	0.0014	0.00113333	1.0625		0.00106667
6	0.531426	0.521852	0.521852	0.467237	0.468239	0.458072	0.58751	0.566496	0.579454		OmpF 3		0.0017				0.00141	0.0014	0.00113333	1.0625
7	0.531558	0.521942	0.521942	0.466167	0.467351	0.456827	0.587023	0.565856	0.57883		OmpF 4		0.0017				0.00141	0.0012	0.000933333	0.875
8	0.531293	0.521086	0.521086	0.464812	0.466211	0.455389	0.586954	0.565856	0.578421		OmpF mean	#DIV/0!	0.00183333	#DIV/0!	#DIV/0!	#DIV/0!	0.00154333	0.00133333	0.00106667	1
9	0.530744	0.52054	0.52054	0.463487	0.464768	0.455005	0.586538	0.565174	0.577945			#DIV/0!	0.00023094	#DIV/0!	#DIV/0!			0.00011547	0.00011547	0.108253		1.0625	1.0625	1.0625	0.875
10	0.530836	0.520887	0.520887	0.462452	0.46313	0.453454	0.58596	0.565592	0.577843		0427 1		0.0004				0.00011	0.0004	0.000133333	0.125		1.0625
11	0.530754	0.520153	0.520153	0.461281	0.461758	0.452893	0.585338	0.564965	0.576972		0427 2		0.0004				0.00011	0.0004	0.000133333	0.125		0.875	0.125	0.125	0.125	0.125
12	0.530683	0.519935	0.519935	0.459984	0.46116	0.452002	0.585061	0.564316	0.576994		0427 3		0.0005				0.00021	0.0004	0.000133333	0.125			0.125
13	0.530439	0.520421	0.520421	0.458691	0.460416	0.45085	0.58406	0.563779	0.576159		0427 mean	#DIV/0!	0.000433333	#DIV/0!	#DIV/0!	#DIV/0!	0.000143333	0.0004	0.000133333	0.125			0.125
14	0.530805	0.520044	0.520044	0.458235	0.458855	0.450175	0.583785	0.56391	0.576136			#DIV/0!	5.7735e-05	#DIV/0!	#DIV/0!			0	0	0
15	0.530663	0.519935	0.519935	0.457642	0.458201	0.449171	0.583268	0.563691	0.57502
16	0.530724	0.519816	0.519816	0.45627	0.457067	0.447868	0.582501	0.563318	0.575471
17	0.530165	0.519311	0.519311	0.455731	0.455936	0.447901	0.582352	0.563461	0.575122
18	0.52981	0.519697	0.519697	0.455082	0.455116	0.44697	0.581894	0.562716	0.57493		Control
19	0.529922	0.519113	0.519113	0.453956	0.454467	0.445907	0.581346	0.562192	0.574357		OmpF
20	0.530439	0.518984	0.518984	0.453284	0.453633	0.445857	0.580821	0.563023	0.573863		0427
21	0.529831	0.51935	0.51935	0.452579	0.453182	0.445139	0.580228	0.561897	0.573695
22	0.529678	0.51941	0.51941	0.452222	0.452256	0.44468	0.579909	0.561416	0.573425
23	0.529912	0.518786	0.518786	0.451832	0.451621	0.443515	0.579295	0.561755	0.572731
24	0.529405	0.519221	0.519221	0.451214	0.450986	0.443265	0.579091	0.561766	0.572429
25	0.528949	0.51848	0.51848	0.450766	0.450318	0.442941	0.578648	0.561079	0.572406
26	0.529121	0.518836	0.518836	0.44993	0.44939	0.442618	0.578761	0.561089	0.572384
27	0.529324	0.518045	0.518045	0.44939	0.448582	0.442046	0.578036	0.560915	0.572585
28	0.529101	0.517601	0.517601	0.448548	0.448599	0.44135	0.577752	0.560643	0.571836
29	0.529192	0.518391	0.518391	0.44812	0.447733	0.44092	0.57696	0.560501	0.571579
30	0.52905	0.518361	0.518361	0.447952	0.446735	0.440722	0.577164	0.559794	0.571233

## Sheet: Glucose
Time (s)	Control 1	Control 2	Control 3	OmpF 1	OmpF 2	OmpF 3	0427 1	0427 2	0427 3			slope (1-5)		slope (1-15
0	0.497676	0.513353	0.50125	0.455483	0.452248	0.393917	0.53489	0.517868	0.523558		Control 1	0.0003		0.0002
1	0.497384	0.511521	0.500937	0.452952	0.450681	0.391653	0.53526	0.517809	0.523278		Control 2	0.0019		0.0006
2	0.497563	0.510201	0.500463	0.450749	0.449028	0.38996	0.533988	0.517109	0.523478		Control 3	0.0004		0.0002
3	0.496866	0.506514	0.500472	0.448767	0.447113	0.388024	0.533579	0.516617	0.523108		Control mean	0.000866667		0.000333333
4	0.496641	0.50517	0.4998	0.446895	0.445139	0.386519	0.533753	0.516331	0.52249			0.000896289		0.00023094
5	0.496453	0.504318	0.499412	0.44589	0.443905	0.385173	0.533129	0.516735	0.521364		OmpF 1	0.0018	0.000933333	0.0013	0.000966667	0.90625		0.00106667
6	0.496688	0.50472	0.499365	0.444097	0.443082	0.383511	0.532567	0.515909	0.521842		OmpF 3	0.0017	0.000833333	0.0012	0.000866667	0.8125
7	0.496331	0.503974	0.499138	0.442684	0.441739	0.382484	0.532027	0.515055	0.521474		OmpF 4	0.0016	0.000733333	0.0011	0.000766667	0.71875		0.90625	0.90625	0.8125	0.71875
8	0.49559	0.503315	0.499015	0.441921	0.440342	0.381813	0.531426	0.515202	0.52054		OmpF mean	0.0017	0.000833333	0.0012	0.000866667	0.8125		0.8125
9	0.495843	0.502648	0.498854	0.44007	0.439584	0.380711	0.532067	0.514987	0.520877			0.0001		0.0001	0.0001	0.09375		0.71875
10	0.495299	0.502829	0.498298	0.438596	0.438234	0.379805	0.531925	0.514507	0.519915		0427 1	0.0004	-0.000466667	0.0003	-3.33333e-05	-0.03125		-0.03125	-0.03125	-0.03125	-0.03125
11	0.494962	0.503001	0.498656	0.43789	0.437422	0.379074	0.530602	0.514203	0.520609		0427 2	0.0003	-0.000566667	0.0003	-3.33333e-05	-0.03125		-0.03125
12	0.494906	0.502791	0.497911	0.436775	0.436145	0.378179	0.531059	0.513724	0.520262		0427 3	0.0005	-0.000366667	0.0003	-3.33333e-05	-0.03125		-0.03125
13	0.494607	0.501763	0.497732	0.435794	0.434774	0.377136	0.530907	0.514076	0.519598		0427 mean	0.0004	-0.000466667	0.0003	-3.33333e-05	-0.03125
14	0.494859	0.502267	0.497478	0.434709	0.43488	0.376437	0.530389	0.51349	0.519251			0.0001		0	0	0
15	0.494775	0.501906	0.497431	0.434172	0.434277	0.375327	0.529841	0.51307	0.518974
16	0.493766	0.501887	0.497374	0.43344	0.432847	0.375171	0.529557	0.512933	0.519132
17	0.493962	0.501478	0.497195	0.432207	0.432442	0.374256	0.529729	0.51306	0.518519
18	0.494065	0.500918	0.496866	0.431649	0.431584	0.373873	0.529851	0.512124	0.518045
19	0.493178	0.50144	0.496923	0.430509	0.430816	0.372798	0.528828	0.512222	0.51849
20	0.493449	0.500956	0.49681	0.429977	0.429937	0.372869	0.52902	0.512222	0.517917
21	0.493467	0.501003	0.496246	0.429164	0.429438	0.372	0.528484	0.51194	0.517385
22	0.493682	0.500832	0.496368	0.429076	0.429188	0.371155	0.527968	0.511871	0.517542
23	0.49357	0.501136	0.495721	0.428457	0.428457	0.370628	0.528059	0.511327	0.517878
24	0.492117	0.500453	0.496444	0.427711	0.42812	0.370424	0.527686	0.511269	0.517404
25	0.493057	0.500074	0.495974	0.426974	0.427663	0.369757	0.52809	0.511064	0.517099
26	0.493011	0.500112	0.495299	0.42631	0.42723	0.36968	0.527676	0.510705	0.516715
27	0.49208	0.500197	0.495927	0.425042	0.426382	0.369098	0.527424	0.510434	0.517217
28	0.492433	0.50032	0.495824	0.425105	0.425967	0.369652	0.528019	0.510443	0.516853
29	0.492275	0.499875	0.495028	0.424922	0.425105	0.369063	0.527888	0.51022	0.516213
30	0.492787	0.499951	0.495243	0.424158	0.425113	0.368195	0.527171	0.509939	0.516243

## Sheet: Maltose
Time (s)	Control 1	Control 2	Control 3	OmpF 1	OmpF 2	OmpF 3	0427 1	0427 2	0427 3			slope (1-5)		slope (1-15)
0	0.478155	0.486234	0.468636	0.477418	0.460918	0.447381	0.52492	0.549932	0.534142		Control 1	-0.0003		-0.0001
1	0.475955	0.486519	0.469147	0.476924	0.461212	0.447767	0.52499	0.550719	0.534828		Control 2	-0.0003		-0.0001
2	0.476475	0.486748	0.4695	0.476358	0.461238	0.447515	0.525261	0.550868	0.534593		Control 3	-0.0003		-0.0001
3	0.477085	0.486345	0.470012	0.475937	0.461533	0.44744	0.525913	0.551422	0.534849		Control mean	-0.0003		-0.0001
4	0.477508	0.487015	0.470348	0.476179	0.461255	0.447884	0.525793	0.551113	0.534459			0		0
5	0.477139	0.487659	0.470136	0.476116	0.460935	0.447431	0.525843	0.550879	0.535372		OmpF 1	0.0002	0.0005	0.0002	0.0003	0.28125		0.00106667
6	0.477445	0.487383	0.470233	0.475767	0.460667	0.446334	0.525994	0.551252	0.535814		OmpF 3	5e-05	0.00035	0.0002	0.0003	0.28125
7	0.477831	0.487272	0.470711	0.475552	0.460434	0.446844	0.525954	0.551699	0.535342		OmpF 4	3e-05	0.00033	0.0002	0.0003	0.28125	0.28125	0.28125	0.28125	0.28125
8	0.477166	0.487539	0.470171	0.475713	0.459958	0.446652	0.526165	0.551977	0.536061		OmpF mean	9.33333e-05	0.000393333	0.0002	0.0003	0.28125	0.28125
9	0.477544	0.487548	0.470507	0.474712	0.459751	0.445966	0.525984	0.55187	0.535958			9.29157e-05		0	0	0	0.28125
10	0.47775	0.487898	0.470498	0.474497	0.459363	0.445849	0.526285	0.551774	0.535835		0427 1	-0.0002	0.0001	-0.0001	0	0
11	0.47784	0.488101	0.470392	0.474024	0.459553	0.445615	0.526446	0.551923	0.535691		0427 2	-6e-05	0.00024	-9e-05	1e-05	0.009375
12	0.477481	0.487778	0.47095	0.474078	0.459199	0.444972	0.527	0.551657	0.535948		0427 3	-0.0001	0.0002	-0.0001	0	0
13	0.477849	0.488322	0.470923	0.473998	0.458433	0.445314	0.526617	0.551806	0.53637		0427 mean	-0.00012	0.00018	-9.66667e-05	3.33333e-06	0.003125
14	0.47758	0.488018	0.470728	0.473917	0.459139	0.444488	0.526909	0.552436	0.536607			7.2111e-05		5.7735e-06	5.7735e-06	0.00541266
15	0.477966	0.487833	0.47095	0.473463	0.458029	0.444813	0.526789	0.551902	0.536061
16	0.477688	0.488239	0.470295	0.472973	0.458054	0.444305	0.526728	0.552532	0.536586
17	0.47775	0.488266	0.470896	0.472626	0.457728	0.443914	0.526668	0.552105	0.537132
18	0.477625	0.487502	0.470719	0.472236	0.457462	0.443664	0.526889	0.55219	0.536555
19	0.478255	0.487741	0.47095	0.472022	0.457968	0.443573	0.526658	0.552724	0.536875
20	0.478399	0.488368	0.470595	0.472315	0.457058	0.443731	0.52697	0.551913	0.536679
21	0.478083	0.488442	0.470861	0.472182	0.456707	0.443673	0.527282	0.552019	0.537339
22	0.478624	0.488838	0.470923	0.471632	0.456767	0.442634	0.526567	0.552724	0.536586
23	0.478561	0.488174	0.471012	0.471463	0.456801	0.442867	0.527161	0.552575	0.536823
24	0.478354	0.488672	0.470834	0.471437	0.455928	0.44319	0.527292	0.552019	0.537514
25	0.478633	0.488174	0.470719	0.47095	0.455919	0.442302	0.526859	0.552639	0.537638
26	0.477867	0.488174	0.471047	0.470595	0.455543	0.44188	0.526507	0.552446	0.537174
27	0.478867	0.488183	0.471074	0.470445	0.455893	0.441747	0.527424	0.552853	0.537153
28	0.478191	0.488617	0.470985	0.470702	0.455543	0.441954	0.527101	0.552564	0.537071
29	0.478435	0.489032	0.471357	0.470171	0.455252	0.441739	0.527534	0.553109	0.538
30	0.478345	0.488054	0.471268	0.470171	0.455338	0.441789	0.527212	0.552596	0.537669

## Sheet: Lysine
Time (s)	Control 1	Control 2	Control 3	OmpF 1	OmpF 2	OmpF 3	0427 1	0427 2	0427 3			slope (1-5)		slope (1-15)
0	0.504519	0.515212	0.494149	0.463687	0.45796	0.45796	0.538651	0.559132	0.565064		Control 1	0.0001		0.0002
1	0.504357	0.514546	0.494121	0.462096	0.456407	0.456407	0.538869	0.558948	0.564866		Control 2	0.0005		0.0004
2	0.504395	0.514184	0.493747	0.460183	0.455124	0.455124	0.538755	0.557875	0.564855		Control 3	0.0002		0.0002
3	0.504223	0.513675	0.493085	0.458941	0.453241	0.453241	0.537896	0.557421	0.565592		Control mean	0.000266667		0.000266667
4	0.504165	0.513099	0.49329	0.457599	0.452256	0.452256	0.538041	0.557767	0.564921			0.000208167		0.00011547
5	0.503907	0.512524	0.49329	0.456107	0.450918	0.450918	0.537298	0.556256	0.564767		OmpF 1	0.0015	0.00123333	0.0001	-0.000166667	-0.15625		0.00106667
6	0.50301	0.512008	0.492759	0.455201	0.449668	0.449668	0.536617	0.555319	0.566066		OmpF 3	0.0014	0.00113333	0.001	0.000733333	0.6875
7	0.503077	0.511774	0.492834	0.453326	0.448893	0.448893	0.536545	0.555179	0.563066		OmpF 4	0.0014	0.00113333	0.001	0.000733333	0.6875
8	0.503325	0.511599	0.492554	0.453207	0.447952	0.447952	0.536576	0.554696	0.561897		OmpF mean	0.00143333	0.00116667	0.0007	0.000433333	0.40625
9	0.502772	0.511016	0.49234	0.452214	0.447079	0.447079	0.536411	0.554374	0.561569			5.7735e-05		0.000519615		0.487139
10	0.50302	0.510997	0.492154	0.451409	0.445723	0.445723	0.535969	0.554234	0.561908		0427 1	0.0004	0.000133333	0.0003	3.33333e-05	0.03125
11	0.50242	0.510327	0.491263	0.450707	0.445397	0.445397	0.53566	0.553538	0.561842		0427 2	0.0005	0.000233333	0.0004	0.000133333	0.125
12	0.502477	0.510056	0.491792	0.44998	0.44463	0.44463	0.535321	0.55357	0.561449		0427 3	1e-05	-0.000256667	0.0004	0.000133333	0.125
13	0.502429	0.509552	0.491578	0.448994	0.444472	0.444472	0.535599	0.553034	0.560741		0427 mean	0.000303333	3.66667e-05	0.000366667	0.0001	0.09375
14	0.501744	0.509252	0.491643	0.448456	0.442975	0.442975	0.534777	0.552831	0.561711			0.000258908		5.7735e-05		0.0541266
15	0.501725	0.509417	0.491523	0.448061	0.442684	0.442684	0.534152	0.552767	0.560436
16	0.502001	0.508817	0.490688	0.446836	0.441656	0.441656	0.533804	0.552489	0.560186
17	0.50201	0.508798	0.491188	0.447096	0.440887	0.440887	0.534634	0.552051	0.559903
18	0.50183	0.508585	0.490475	0.445957	0.440482	0.440482	0.534418	0.551454	0.559219
19	0.501288	0.508334	0.490456	0.445715	0.439847	0.439847	0.533507	0.551795	0.559555
20	0.501469	0.508267	0.490595	0.445155	0.439864	0.439864	0.534121	0.55171	0.560055
21	0.501336	0.508199	0.490113	0.444305	0.439526	0.439526	0.533528	0.551262	0.559338
22	0.500567	0.50764	0.490178	0.444147	0.4383	0.4383	0.533108	0.551124	0.559013
23	0.501146	0.507775	0.490262	0.443498	0.438695	0.438695	0.532761	0.550772	0.559371
24	0.500975	0.507649	0.490178	0.442543	0.437709	0.437709	0.532424	0.550815	0.558243
25	0.501174	0.507168	0.489993	0.442244	0.437291	0.437291	0.5327	0.550762	0.558287
26	0.500994	0.507264	0.489549	0.441905	0.436775	0.436775	0.5327	0.549582	0.557832
27	0.501279	0.50686	0.489198	0.442029	0.436251	0.436251	0.531833	0.549678	0.558027
28	0.50107	0.506995	0.489808	0.441309	0.436341	0.436341	0.532618	0.550092	0.558623
29	0.500899	0.506341	0.489503	0.441201	0.43572	0.43572	0.532108	0.549593	0.557746
30	0.500444	0.506264	0.489346	0.440771	0.435011	0.435011	0.531782	0.549646	0.558038

## Sheet: Glycine
Time (s)	Control 1	Control 2	Control 3	OmpF 1	OmpF 2	OmpF 3	0427 1	0427 2	0427 3			slope (1-5)		slope (1-15)
0	0.528969	0.510162	0.534009	0.463905	0.469226	0.480919	0.561416	0.532363	0.559925		Control 1	7e-05		6e-05
1	0.52899	0.509484	0.533947	0.461515	0.466448	0.478047	0.560937	0.53112	0.558872		Control 2	0.0001		5e-05
2	0.529303	0.50991	0.534193	0.459389	0.464036	0.475561	0.56061	0.53047	0.558341		Control 3	0.0002		0.0001
3	0.528474	0.510162	0.533466	0.458149	0.462409	0.473998	0.560186	0.530074	0.558384		Control mean	0.000123333		7e-05
4	0.528949	0.509978	0.533968	0.456364	0.460728	0.471783	0.559143	0.529182	0.557767			6.80686e-05		2.64575e-05
5	0.528797	0.50993	0.533119	0.454783	0.459216	0.470578	0.558904	0.528373	0.55713		OmpF 1	0.0016	0.00147667	0.0012	0.00113	1.05937		0.00106667
6	0.529293	0.509717	0.533722	0.453207	0.457633	0.468838	0.558763	0.527807	0.55645		OmpF 3	0.0018	0.00167667	0.0012	0.00113	1.05937
7	0.529101	0.50993	0.533027	0.452222	0.456887	0.467817	0.557811	0.527212	0.556051		OmpF 4	0.0019	0.00177667	0.0013	0.00123	1.15312
8	0.529081	0.510308	0.532965	0.45113	0.45544	0.466281	0.557443	0.525923	0.554997		OmpF mean	0.00176667	0.00164333	0.00123333	0.00116333	1.09062
9	0.528282	0.51023	0.53362	0.450149	0.454195	0.46496	0.557238	0.525873	0.55432			0.000152753		5.7735e-05		0.0541266
10	0.528362	0.510036	0.533067	0.448616	0.452655	0.463374	0.55713	0.52512	0.553345		0427 1	0.0006	0.000476667	0.0005	0.00043	0.403125
11	0.52817	0.510666	0.532537	0.447918	0.452027	0.462843	0.556698	0.524459	0.554063		0427 2	0.0007	0.000576667	0.0005	0.00043	0.403125
12	0.528312	0.510589	0.532945	0.447255	0.451265	0.461914	0.555405	0.523628	0.553356		0427 3	0.0004	0.000276667	0.0007	0.00063	0.590625
13	0.528494	0.510463	0.532363	0.446417	0.450352	0.461247	0.555513	0.523208	0.552842		0427 mean	0.000566667	0.000443333	0.000566667	0.000496667	0.465625
14	0.528211	0.509639	0.532414	0.445214	0.449078	0.459398	0.554857	0.52229	0.552222			0.000152753		0.00011547		0.108253
15	0.528373	0.51054	0.532159	0.444413	0.448473	0.458872	0.554352	0.522071	0.551753
16	0.528807	0.510831	0.532404	0.443839	0.447742	0.457797	0.553602	0.521026	0.551156
17	0.528403	0.510182	0.533057	0.443116	0.446811	0.456964	0.552917	0.520292	0.5504		0.00146667
18	0.528443	0.510191	0.532404	0.442543	0.445824	0.45663	0.552746	0.520272	0.550453		0.0004
19	0.528211	0.510027	0.532129	0.441772	0.445055	0.45603	0.552692	0.519905	0.55006
20	0.527968	0.510308	0.532353	0.44121	0.444947	0.455398	0.551443	0.51935	0.549794
21	0.528413	0.510123	0.53271	0.440004	0.443922	0.455039	0.551646	0.518984	0.548914
22	0.528474	0.51055	0.531884	0.439518	0.44319	0.454229	0.551379	0.518342	0.549105
23	0.528433	0.510366	0.532302	0.438917	0.442842	0.453437	0.550783	0.517739	0.54848
24	0.528312	0.510531	0.532149	0.438645	0.442054	0.452995	0.550794	0.516863	0.548141
25	0.528656	0.510725	0.532271	0.437931	0.441375	0.452002	0.550241	0.516587	0.547465
26	0.528494	0.510773	0.53221	0.437365	0.441086	0.451595	0.55056	0.516154	0.547232
27	0.52812	0.510637	0.531802	0.437242	0.440722	0.451146	0.550464	0.515565	0.546705
28	0.52808	0.510424	0.531802	0.43657	0.439839	0.450859	0.549497	0.515526	0.546768
29	0.528282	0.510472	0.532078	0.435476	0.439806	0.45031	0.550251	0.51436	0.546378
30	0.528514	0.510492	0.531212	0.4355	0.438867	0.449314	0.549741	0.514419	0.546389

## Sheet: Alanine
Time (s)	Control 1	Control 2	Control 3	OmpF 1	OmpF 2	OmpF 3	0427 1	0427 2	0427 3			slope (1-5)			slope (1-5)
0	0.518776	0.503659	0.495093	0.470401	0.471623	0.511901	0.580832	0.580103	0.580775		Control 1	0.0003	-0.0003		0.0002
1	0.519122	0.503869	0.494869	0.468099	0.46905	0.508672	0.580114	0.57967	0.580467		Control 2	-4e-05	-3e-05		0.0001
2	0.519122	0.504108	0.494756	0.465083	0.466045	0.505794	0.578966	0.579341	0.578795		Control 3	0.0002	-0.0004		0.0001
3	0.518944	0.503927	0.494756	0.464192	0.464149	0.502934	0.577492	0.57841	0.578251		Control mean	0.000153333	-0.000243333		0.000133333
4	0.518075	0.503946	0.494326	0.4622	0.462582	0.500131	0.577798	0.577232	0.577549			0.000174738			5.7735e-05
5	0.518282	0.504165	0.494083	0.459622	0.460589	0.497836	0.577266	0.576938	0.576994		OmpF 1	0.0002	-0.0001	4.66667e-05	0.0014	0.00126667	1.1875		0.00106667
6	0.517986	0.503277	0.494074	0.458674	0.458855	0.496472	0.576317	0.576249	0.576418		OmpF 3	0.0002	-4e-05	4.66667e-05	0.0014	0.00126667	1.1875
7	0.517532	0.504118	0.493318	0.457247	0.457238	0.49456	0.576068	0.574975	0.575122		OmpF 4	0.0027	-2e-05	0.00254667	0.0017	0.00156667	1.46875
8	0.517493	0.503506	0.493719	0.455372	0.456193	0.492136	0.57546	0.574267	0.574469		OmpF mean	0.00103333	-5.33333e-05	0.00088	0.0015	0.00136667	1.28125
9	0.516843	0.503525	0.49357	0.45445	0.454783	0.491653	0.574998	0.573695	0.574166			0.00144338			0.000173205		0.16238
10	0.517592	0.502705	0.49343	0.453437	0.453828	0.489975	0.573582	0.573448	0.574031		0427 1	0.0007	-0.0002	0.000546667	0.0006	0.000466667	0.4375
11	0.51701	0.50262	0.493439	0.452392	0.452596	0.488137	0.573336	0.572832	0.57356		0427 2	0.0008	-0.0004	0.000646667	0.0007	0.000566667	0.53125
12	0.516056	0.50343	0.493561	0.4519	0.451485	0.486767	0.573302	0.571657	0.572977		0427 3	0.0008	-0.0001	0.000646667	0.0006	0.000466667	0.4375
13	0.516695	0.502877	0.49329	0.450166	0.450327	0.485474	0.57282	0.571546	0.572417		0427 mean	0.000766667	-0.000233333	0.000613333	0.000633333	0.0005	0.46875
14	0.516813	0.502343	0.492908	0.449163	0.449289	0.485172	0.572272	0.570821	0.57149			5.7735e-05			5.7735e-05		0.0541266
15	0.516046	0.502515	0.492517	0.448624	0.448036	0.483737	0.571803	0.569941	0.570966
16	0.515585	0.502591	0.492433	0.447146	0.448271	0.48239	0.571233	0.569752	0.570609
17	0.515928	0.501963	0.49275	0.446309	0.447096	0.482026	0.570743	0.568597	0.570642
18	0.516223	0.501516	0.492443	0.445681	0.445899	0.480901	0.569652	0.568919	0.569641
19	0.516184	0.501526	0.492685	0.444872	0.445423	0.479779	0.569319	0.568808	0.568764
20	0.515732	0.501659	0.492452	0.444588	0.445089	0.479219	0.56953	0.567733	0.569352
21	0.515722	0.501545	0.492517	0.443365	0.444255	0.478101	0.568997	0.56749	0.568708
22	0.515143	0.501288	0.49288	0.443224	0.443257	0.477993	0.568642	0.567214	0.56811
23	0.515634	0.501811	0.492052	0.442394	0.442734	0.477238	0.56801	0.566231	0.567501
24	0.515192	0.50087	0.491913	0.441739	0.442435	0.476027	0.568032	0.565988	0.567247
25	0.515457	0.500652	0.492219	0.440928	0.441996	0.475857	0.56759	0.565284	0.566761
26	0.515241	0.500965	0.491931	0.440499	0.441408	0.475221	0.56707	0.565592	0.566871
27	0.515271	0.500482	0.492201	0.440549	0.440227	0.474533	0.56643	0.565218	0.566209
28	0.514683	0.500813	0.492145	0.439715	0.440194	0.473632	0.566694	0.564437	0.565955
29	0.515085	0.500728	0.492099	0.438966	0.439501	0.473329	0.565988	0.564042	0.565768
30	0.514732	0.500207	0.491764	0.438645	0.438908	0.473089	0.56579	0.563702	0.564734

## Sheet: Leucine
Time (s)	Control 1	Control 2	Control 3	OmpF 1	OmpF 2	OmpF 3	0427 1	0427 2	0427 3			slope (1-5)		slope (1-15)
0	0.465625	0.515212	0.498392	0.465196	0.439106	0.464838	0.563077	0.551966	0.571803		Control 1	0.0005		0.0004
1	0.465144	0.514546	0.497807	0.461325	0.437119	0.461931	0.562366	0.551774	0.570709		Control 2	0.0004		0.0003
2	0.464629	0.514184	0.498034	0.45901	0.435345	0.459708	0.561678	0.550336	0.56993		Control 3	0.0005		0.0003
3	0.464917	0.513675	0.496998	0.45699	0.433521	0.457685	0.561482	0.551134	0.568664		Control mean	0.000466667		0.000333333
4	0.463443	0.513099	0.496519	0.455116	0.431964	0.4555	0.560839	0.549986	0.568864			5.7735e-05		5.7735e-05
5	0.463844	0.512524	0.495993	0.453462	0.430469	0.453913	0.560164	0.549041	0.56811		OmpF 1	0.002	0.00153333	0.0014	0.00106667	1		0.00106667
6	0.463617	0.512008	0.495318	0.451417	0.429011	0.452502	0.559393	0.548437	0.56739		OmpF 3	0.0017	0.00123333	0.0012	0.000866667	0.8125
7	0.463591	0.511774	0.496059	0.45036	0.427358	0.450495	0.55872	0.548617	0.566871		OmpF 4	0.002	0.00153333	0.0013	0.000966667	0.90625
8	0.463478	0.511599	0.495337	0.44891	0.426079	0.449314	0.558937	0.548046	0.566783		OmpF mean	0.0019	0.00143333	0.0013	0.000966667	0.90625
9	0.462687	0.511016	0.495309	0.447507	0.425528	0.448153	0.55859	0.54738	0.566551			0.000173205		0.0001		0.09375
10	0.462652	0.510997	0.494869	0.445673	0.424333	0.447549	0.557205	0.547085	0.565669		0427 1	0.0005	3.33333e-05	0.0005	0.000166667	0.15625
11	0.462192	0.510327	0.494345	0.444855	0.423221	0.445966	0.557119	0.546758	0.565031		0427 2	0.0006	0.000133333	0.0005	0.000166667	0.15625
12	0.461879	0.510056	0.494289	0.444188	0.422452	0.444863	0.557432	0.546315	0.564558		0427 3	0.0006	0.000133333	0.0005	0.000166667	0.15625
13	0.461897	0.509552	0.493281	0.443639	0.421692	0.444122	0.555933	0.54581	0.564185		0427 mean	0.000566667	0.0001	0.0005	0.000166667	0.15625
14	0.461654	0.509252	0.493887	0.442385	0.420784	0.443747	0.555793	0.545126	0.563505			5.7735e-05		0		0
15	0.461628	0.509417	0.493897	0.441557	0.41983	0.442551	0.554889	0.544538	0.563559
16	0.461767	0.508817	0.493411	0.44097	0.419634	0.441499	0.555631	0.544696	0.563461
17	0.461403	0.508798	0.493001	0.439592	0.418793	0.440656	0.555104	0.544318	0.562924
18	0.461273	0.508585	0.492955	0.439057	0.417937	0.4404	0.554352	0.543606	0.562508
19	0.460866	0.508334	0.492526	0.437898	0.41771	0.439592	0.554556	0.543449	0.562454
20	0.460503	0.508267	0.492508	0.437865	0.41667	0.438563	0.554095	0.543355	0.561515
21	0.460166	0.508199	0.491866	0.437193	0.41624	0.43844	0.553366	0.542884	0.561046
22	0.46014	0.50764	0.492024	0.43617	0.415553	0.43784	0.553345	0.542539	0.560948
23	0.460641	0.507775	0.492024	0.435704	0.414471	0.436734	0.552457	0.541715	0.560121
24	0.460364	0.507649	0.491978	0.435272	0.414199	0.435876	0.552457	0.542059	0.560425
25	0.459881	0.507168	0.491792	0.434245	0.413687	0.435345	0.552404	0.541851	0.559892
26	0.459648	0.507264	0.491235	0.433692	0.413454	0.435402	0.551753	0.541486	0.559512
27	0.460071	0.50686	0.491374	0.433148	0.412927	0.434994	0.551987	0.541298	0.559143
28	0.459311	0.506995	0.491244	0.433172	0.412516	0.433985	0.551763	0.54108	0.559197
29	0.459165	0.506341	0.490419	0.43288	0.411859	0.433798	0.550687	0.540435	0.558828
30	0.458915	0.506264	0.490326	0.431997	0.411387	0.433253	0.551071	0.539822	0.558774

## Sheet: Glutamate
Time (s)	Control 1	Control 2	Control 3	OmpF 1	OmpF 2	OmpF 3	0427 1	0427 2	0427 3			slope (1-5)		slope (1-5)
0	0.517907	0.490132	0.502048	0.448279	0.568088	0.472778	0.569863	0.565438	0.603061		Control 1	-0.0019		-0.0011
1	0.51941	0.492238	0.503774	0.447012	0.565207	0.471863	0.571311	0.566165	0.604685		Control 2	-0.0015		-0.0001
2	0.521593	0.49399	0.505276	0.445656	0.563592	0.47041	0.573168	0.567158	0.60646		Control 3	-0.0015		-0.0009
3	0.524128	0.495702	0.507024	0.444622	0.562039	0.469747	0.573773	0.568066	0.607768		Control mean	-0.00163333		-0.0007
4	0.525542	0.497497	0.507736	0.443066	0.560295	0.468327	0.574627	0.568553	0.6084			0.00023094		0.00052915
5	0.526738	0.497968	0.509155	0.44164	0.558698	0.467106	0.575922	0.568464	0.609361		OmpF 1	0.0013	0.00293333	0.0008	0.0015
6	0.527797	0.49909	0.509813	0.440557	0.557216	0.466693	0.576497	0.568675	0.609678		OmpF 3	0.0016	0.00323333	0.0015	0.0022
7	0.529162	0.500785	0.510725	0.439806	0.556213	0.465633	0.577243	0.569297	0.610361		OmpF 4	0.0012	0.00283333	0.0008	0.0015
8	0.530307	0.501735	0.511891	0.439625	0.553677	0.464952	0.57765	0.569874	0.610947		OmpF mean	0.00136667	0.003	0.00103333	0.00173333
9	0.530907	0.502429	0.512563	0.4389	0.552767	0.463896	0.578251	0.569652	0.611228			0.000208167		0.000404145
10	0.531375	0.503459	0.512807	0.438087	0.552414	0.463139	0.578591	0.570119	0.611791		0427 1	-0.0011	0.000533333	-0.0006	0.0001
11	0.532996	0.50363	0.514164	0.437422	0.550241	0.462756	0.578262	0.570876	0.612196		0427 2	-0.0006	0.00103333	-0.0003	0.0004
12	0.533845	0.504998	0.514614	0.436931	0.54866	0.462018	0.578773	0.571077	0.612269		0427 3	-0.0011	0.000533333	-0.0005	0.0002
13	0.534931	0.504921	0.515143	0.436595	0.54775	0.461507	0.579432	0.570754	0.612662		0427 mean	-0.000933333	0.0007	-0.000466667	0.000233333
14	0.535414	0.505669	0.515968	0.436047	0.545768	0.460779	0.579216	0.570888	0.613055			0.000288675		0.000152753
15	0.536	0.507158	0.516439	0.435108	0.544538	0.460641	0.580137	0.57091	0.613141
16	0.536442	0.507515	0.517276	0.4351	0.543532	0.459855	0.57983	0.570966	0.613288
17	0.537081	0.508054	0.517365	0.434538	0.542978	0.459579	0.580046	0.571289	0.613091
18	0.537628	0.508605	0.518095	0.433724	0.542477	0.458924	0.580353	0.571747	0.613608
19	0.538703	0.509213	0.518618	0.433261	0.541788	0.45901	0.579807	0.5713	0.613866
20	0.538703	0.509784	0.519043	0.432937	0.54133	0.458407	0.580365	0.572048	0.61394
21	0.539366	0.509591	0.519429	0.432539	0.540404	0.457599	0.580866	0.571334	0.614297
22	0.539895	0.510211	0.520123	0.431535	0.539387	0.457307	0.58073	0.571468	0.614112
23	0.540799	0.510851	0.520371	0.431333	0.538465	0.456698	0.581038	0.571657	0.61378
24	0.541173	0.511288	0.520798	0.431212	0.537236	0.456878	0.581254	0.572015	0.61394
25	0.540892	0.511823	0.521066	0.431196	0.537143	0.455551	0.581608	0.571602	0.614248
26	0.540955	0.512514	0.521026	0.431058	0.536792	0.455577	0.581711	0.571557	0.614728
27	0.542602	0.512612	0.521514	0.430566	0.536803	0.45603	0.58049	0.572283	0.614359
28	0.543009	0.512963	0.522021	0.429905	0.536277	0.455261	0.581152	0.572317	0.614543
29	0.543281	0.512738	0.522669	0.42976	0.536679	0.454877	0.58114	0.571546	0.615098
30	0.543281	0.513236	0.52253	0.42972	0.536638	0.454971	0.58186	0.571646	0.614691
