# Supplementary material for: A porin-like protein used by bacterial predators defines a wider lipid-trapping superfamily
Source: Nat Commun. 2025 Jul 5;16:6213. doi: 10.1038/s41467-025-61633-0 (PMC12228718; doi:10.1038/s41467-025-61633-0)
Supplement: Supplementary file 4 — Source Data [file 41467_2025_61633_MOESM4_ESM.zip › source_data/Fig4_summary_raw_data.xlsx]

## Sheet: Sheet 1
Strain	mean_Percent_Bcells	sd_Percent_Bcells	mean_Percent_OMBcells	sd_Percent_OMBcells	mean_Percent_IMBcells	sd_Percent_IMBcells	mean_Percent_OIMBcells	sd_Percent_OIMBcells	total_cells_sum
GL1890	16.0789	5.47685	47.967	9.04964	7.62258	5.70341	44.4104	9.1819	4212
GL2132	4.49224	2.14082	78.3819	17.2631	3.54773	4.88481	18.5755	15.8212	4552
GL2191	17.8182	3.5021	NA	NA	NA	NA	NA	NA	1626
Strain	mean_Percent_Bcells	sd_Percent_Bcells	mean_Percent_OMBcells	sd_Percent_OMBcells	mean_Percent_IMBcells	sd_Percent_IMBcells	mean_Percent_OIMBcells	sd_Percent_OIMBcells	total_cells_sum
GL1890	16.0789	5.47685	47.967	9.04964	7.62258	5.70341	44.4104	9.1819	4212
GL2132	4.49224	2.14082	78.3819	17.2631	3.54773	4.88481	18.5755	15.8212	4552
GL2191	17.8182	3.5021	NA	NA	NA	NA	NA	NA	1626
Naming	Meaning					Related to
Percent_Bcells	Percentage of cells exhibiting bulging out of the total number of cells analyzed.					Figure 4C
Percent_OMBcells	Percentage of cells exhibiting OM bulging out of the total number of bulged cells quantified in Fig 1C.					Figure 4D
Percent_IMBcells	Percentage of cells exhibiting IM bulging out of the total number of bulged cells quantified in Fig 1C.					Figure 4D
Percent_OIMBcells	Percentage of cells exhibiting both IM &OM bulging out of the total number of bulged cells quantified in Fig 1C.					Figure 4D
mean	Mean
sd	Standard deviation
median	Median
mad	Median absolute deviation
