# Supplementary material for: A porin-like protein used by bacterial predators defines a wider lipid-trapping superfamily
Source: Nat Commun. 2025 Jul 5;16:6213. doi: 10.1038/s41467-025-61633-0 (PMC12228718; doi:10.1038/s41467-025-61633-0)
Supplement: Supplementary file 4 — Source Data [file 41467_2025_61633_MOESM4_ESM.zip › source_data/Supp Figure 8_summary_raw_data.xlsx]

## Sheet: Sheet 1
Strain	mean_Percent_Ev_defect	sd_Percent_Ev_defect	mean_Percent_Cells_NoSignal	sd_Percent_Cells_NoSignal	mean_Percent_Cells_NoSignal_Ev_defect	sd_Percent_Cells_NoSignal_Ev_defect	total_cells_sum
GL2191	17.8182	3.5021	33.1854	2.82423	0.588956	0.419463	1626
Strain	median_Percent_Ev_defect	mad_Percent_Ev_defect	median_Percent_Cells_NoSignal	mad_Percent_Cells_NoSignal	median_Percent_Cells_NoSignal_Ev_defect	mad_Percent_Cells_NoSignal_Ev_defect	total_cells_sum
GL2191	17.0061	2.34714	32.2098	1.31594	0.692475	0.267697	1626
Naming	Meaning			Related to
Percent_Ev_defect	Percentage of cells exhibiting bulging out of the total number of cells analyzed.			Figure 4C
Percent_Cells_NoSignal	Percentage of cells exhibiting no mCh signal (i.e., no PopA-mCh production) out of the total number of cells anaylsed in Fig 4C (n = 1626).			Supp Figure 8
Percent_Cells_NoSignal_Ev_defect	Percentage of cells exhibiting envelope defect out of the total number of cells with no signal quantified in Supp Figure 8 (Percent_Cells_NoSignal)			Supp Figure 8
mean	Mean
sd	Standard deviation
median	Median
mad	Median absolute deviation
