# Supplementary material for: A porin-like protein used by bacterial predators defines a wider lipid-trapping superfamily
Source: Nat Commun. 2025 Jul 5;16:6213. doi: 10.1038/s41467-025-61633-0 (PMC12228718; doi:10.1038/s41467-025-61633-0)
Supplement: Supplementary file 4 — Source Data [file 41467_2025_61633_MOESM4_ESM.zip › source_data/Supplementary_Figure9/monomer_OM_rmsf.csv]

Residue	Mean_RMSF	Std_RMSF
21.0	0.5676666666666667	0.12206646641163257
22.0	0.617	0.13124277757906022
23.0	0.6826666666666666	0.16105140656186628
24.0	0.5953333333333334	0.11159549971013866
25.0	0.5736666666666667	0.07714200469840597
26.0	0.66	0.133733565968558
27.0	0.6086666666666667	0.08707212846574702
28.0	0.6083333333333333	0.09784454790919914
29.0	0.8426666666666666	0.17207039902964782
30.0	0.8633333333333333	0.17043930167527546
31.0	0.8056666666666668	0.13053309499467514
32.0	0.8913333333333333	0.19373062627152046
33.0	0.7793333333333333	0.12436594746508747
34.0	0.6000000000000001	0.06403644795479109
35.0	0.541	0.08499803919307002
36.0	0.5176666666666666	0.09267266167658197
37.0	0.618	0.17479130413152705
38.0	0.6273333333333334	0.15891786837511032
39.0	0.5473333333333333	0.07380304118997325
40.0	0.49366666666666664	0.05585894934764012
41.0	0.5893333333333333	0.07548215388789295
42.0	0.731	0.05278257288158664
43.0	0.5136666666666666	0.01665999866613308
44.0	0.5083333333333333	0.030554141381415933
45.0	0.5103333333333334	0.02922708028904397
46.0	0.49300000000000005	0.016573070526208086
47.0	0.58	0.05158165048412727
48.0	0.6683333333333333	0.06154311948183607
49.0	0.6923333333333334	0.0763427941735317
50.0	0.6313333333333333	0.05864204028586399
51.0	0.7026666666666667	0.03750851755120285
52.0	0.5913333333333334	0.03750851755120278
53.0	0.5116666666666667	0.04030991055421597
54.0	0.5153333333333334	0.05435888969514457
55.0	0.5446666666666666	0.08047497885816572
56.0	0.5826666666666667	0.08181415253827153
57.0	0.6253333333333333	0.13189979361452975
58.0	0.7466666666666667	0.12930927611308052
59.0	0.988	0.17258234749436763
60.0	1.5040000000000002	0.13747242147669717
61.0	2.832666666666667	0.6593513647686052
62.0	2.6373333333333333	0.2559743910802191
63.0	2.642666666666667	0.2582767680007028
64.0	2.124	0.23291200054956382
65.0	1.7770000000000001	0.18999649119567094
66.0	1.3876666666666668	0.14422513265339332
67.0	1.093333333333333	0.11552008002459524
68.0	0.799	0.08051086883148137
69.0	0.6043333333333333	0.07678686230223385
70.0	0.588	0.048249352327259264
71.0	0.5313333333333333	0.04066393433443885
72.0	0.47766666666666663	0.03890444133457717
73.0	0.47900000000000004	0.019646882704388496
74.0	0.5433333333333333	0.031668421004036315
75.0	0.5913333333333334	0.03288701195845488
76.0	0.8570000000000001	0.07065408693062275
77.0	1.2293333333333332	0.12359701542602972
78.0	1.2653333333333332	0.2544174172933572
79.0	0.7956666666666666	0.03549021774454979
80.0	0.59	0.024535688292770617
81.0	0.5046666666666667	0.025772509040103635
82.0	0.5156666666666666	0.024729649321321864
83.0	0.5116666666666666	0.03303869784897031
84.0	0.511	0.0470177271533479
85.0	0.49966666666666665	0.055174470747096624
86.0	0.5083333333333334	0.03410115670895768
87.0	0.6590000000000001	0.08573214099741126
88.0	0.6699999999999999	0.09385449731721263
89.0	0.8079999999999999	0.07851539127245473
90.0	0.8903333333333334	0.13285664789120974
91.0	1.069	0.24835995383045686
92.0	1.0239999999999998	0.23296494729179032
93.0	0.9023333333333333	0.1695333464412107
94.0	1.008	0.20597249007250135
95.0	1.0383333333333333	0.19418261737057949
96.0	0.9666666666666668	0.16989081461011626
97.0	1.012	0.15476649077454283
98.0	1.163	0.20304843428765143
99.0	1.1853333333333331	0.2183061051724288
100.0	1.1916666666666667	0.2651909165530038
101.0	1.3653333333333333	0.2776104384844985
102.0	1.6209999999999998	0.29476883598282005
103.0	1.6273333333333333	0.28886252016410074
104.0	1.6576666666666668	0.2819424685207172
105.0	1.8496666666666666	0.26988186716084167
106.0	1.7526666666666666	0.2820417620771001
107.0	1.3346666666666664	0.21574264504007745
108.0	1.4316666666666666	0.2500631031470967
109.0	1.3016666666666665	0.11830563056009724
110.0	0.9506666666666667	0.060223657219475535
111.0	0.9096666666666667	0.12900732106701884
112.0	0.96	0.13902757520242762
113.0	0.9166666666666666	0.16918300413720314
114.0	1.0496666666666667	0.18025229232630832
115.0	1.17	0.4673478361991205
116.0	0.7159999999999999	0.06960363975157235
117.0	0.6076666666666667	0.03946587837050576
118.0	0.5016666666666666	0.03362869145371091
119.0	0.47700000000000004	0.022627416997969538
120.0	0.447	0.025922962793631463
121.0	0.4583333333333333	0.018080068829760824
122.0	0.435	0.020542638584174155
123.0	0.5206666666666667	0.02163844315615666
124.0	0.8133333333333331	0.045345586579315755
125.0	1.2313333333333334	0.07129905718560056
126.0	1.6019999999999996	0.19965136279691828
127.0	1.1753333333333333	0.13809738914580855
128.0	0.6843333333333333	0.04302970550161317
129.0	0.534	0.04607240678178932
130.0	0.45766666666666667	0.02456736769691771
131.0	0.4246666666666667	0.021296843793284368
132.0	0.437	0.012675435561221018
133.0	0.505	0.016329931618554536
134.0	0.5176666666666666	0.027084230754362476
135.0	0.5943333333333333	0.04549236810230427
136.0	0.5503333333333332	0.03242769735204082
137.0	0.5543333333333333	0.004784233364802394
138.0	0.6303333333333333	0.054847262668452475
139.0	0.8903333333333333	0.04690652643526502
140.0	0.9993333333333333	0.13208414826247025
141.0	1.4406666666666668	0.22203953601905127
142.0	2.0060000000000002	0.3888452991443597
143.0	2.481666666666667	0.5139405499558183
144.0	2.989666666666667	0.7079361239233066
145.0	3.1479999999999997	0.7686746169001982
146.0	2.300666666666667	0.6054157432890412
147.0	1.6823333333333332	0.3727683224500471
148.0	0.9703333333333334	0.03754404820415021
149.0	0.7643333333333334	0.06466494843078092
150.0	0.6829999999999999	0.02273030282830973
151.0	0.598	0.059419413213752485
152.0	0.6066666666666667	0.04858211833815219
153.0	0.552	0.006683312551921097
154.0	0.5963333333333334	0.010208928554075711
155.0	0.47866666666666663	0.04419150245113746
156.0	0.5103333333333334	0.03983577398380616
157.0	0.4456666666666667	0.02341414577178128
158.0	0.41100000000000003	0.03488074922742726
159.0	0.4726666666666666	0.0296348143611905
160.0	0.5286666666666666	0.07893175674101155
161.0	0.797	0.13070832669216859
162.0	0.918	0.1083420509312981
163.0	0.8316666666666667	0.10353850598797634
164.0	0.6016666666666667	0.0666149799636355
165.0	0.4736666666666667	0.030706495874470757
166.0	0.45500000000000007	0.03159113799786261
167.0	0.4203333333333334	0.03660904563386244
168.0	0.48266666666666663	0.05338122849425213
169.0	0.5313333333333333	0.061326086528400686
170.0	0.5723333333333334	0.08019282317569876
171.0	0.5619999999999999	0.05162040940041706
172.0	0.662	0.04508510470950098
173.0	0.645	0.01838477631085021
174.0	0.6456666666666666	0.023471022323045238
175.0	0.6393333333333334	0.1049073665457081
176.0	0.6303333333333333	0.06410581530216702
177.0	0.6313333333333334	0.04761885714247623
178.0	1.0096666666666667	0.10772289553396819
179.0	1.8536666666666666	0.4902273848826572
180.0	3.2576666666666667	0.9296968442574289
181.0	2.7086666666666663	0.5249059174959091
182.0	3.1526666666666667	0.1608608784702551
183.0	2.762	0.03676955262170041
184.0	1.5556666666666665	0.058959496454958155
185.0	1.0210000000000001	0.041214884042863296
186.0	0.7799999999999999	0.052006409861349454
187.0	0.6313333333333334	0.04974825513411388
188.0	0.5906666666666666	0.042632799058419234
189.0	0.5503333333333333	0.0562751178487339
190.0	0.5943333333333334	0.07759868269214085
191.0	0.7773333333333334	0.2030177879453479
192.0	0.5923333333333334	0.12615422659938463
193.0	0.6699999999999999	0.1892775739489494
194.0	0.5850000000000001	0.1344048610232035
195.0	0.49066666666666664	0.07735775476461439
196.0	0.4626666666666667	0.03975200903378624
197.0	0.4836666666666667	0.023299976156401735
198.0	0.5299999999999999	0.03131559781748815
199.0	0.5736666666666667	0.09738697152197631
200.0	0.7333333333333334	0.1674760347698208
201.0	0.945	0.15013549435981707
202.0	1.0543333333333331	0.1835453319724827
203.0	1.2699999999999998	0.19551129549636426
204.0	1.1676666666666666	0.17879286587805698
205.0	0.707	0.026166135875720482
206.0	0.6033333333333334	0.07110711794343956
207.0	0.515	0.053839266958853216
208.0	0.5273333333333334	0.03037908637350522
209.0	0.517	0.04292629341868065
210.0	0.5	0.06096447052723966
211.0	0.5226666666666666	0.09289898934984285
212.0	0.61	0.1384413233106358
213.0	0.7163333333333334	0.24766419918017132
214.0	0.707	0.23202298736691293
215.0	0.5963333333333334	0.09212431214879649
216.0	0.5986666666666668	0.07464285334548484
217.0	0.6396666666666667	0.08092932444766582
218.0	0.7256666666666667	0.07144383963801376
219.0	0.919	0.06287023673143492
220.0	1.2736666666666667	0.10902395251605135
221.0	1.9426666666666668	0.16861066263897892
222.0	2.0953333333333335	0.43591461957080035
223.0	1.9086666666666667	0.34267315168960766
224.0	1.2266666666666668	0.1674839959186814
225.0	0.9956666666666667	0.09160179522743478
226.0	0.848	0.10215021618511956
227.0	0.7593333333333333	0.12772452996803532
228.0	0.7063333333333333	0.14918742872269397
229.0	0.823	0.32951580639882305
230.0	0.7116666666666668	0.2347485652541649
231.0	0.6323333333333334	0.13199326582148882
232.0	0.614	0.10493172383348455
233.0	0.5646666666666667	0.09431978701323614
234.0	0.5033333333333333	0.07261466028901388
235.0	0.5713333333333334	0.03724990678586399
236.0	0.5276666666666666	0.04775167245471327
237.0	0.507	0.047356801693808126
238.0	0.557	0.028577380332470436
239.0	0.8009999999999998	0.11244850673382314
240.0	1.2203333333333335	0.24078944236730057
241.0	1.6183333333333334	0.2781586278047513
242.0	2.193	0.415692995691131
243.0	2.2609999999999997	0.09337023080189957
244.0	2.2836666666666665	0.23262607095699508
245.0	1.9803333333333333	0.21836411996683175
246.0	1.3206666666666667	0.14541282229875369
247.0	0.9129999999999999	0.1145542084197113
248.0	0.6793333333333335	0.021359359124801035
249.0	0.598	0.04648297179254638
250.0	0.556	0.027067816067549027
251.0	0.606	0.05779850055725204
252.0	0.569	0.06480740698407861
253.0	0.5966666666666667	0.0730722625594388
254.0	0.5963333333333334	0.12012863475828271
255.0	0.6436666666666667	0.1022947810116538
256.0	0.6749999999999999	0.13416656314695807
257.0	0.7376666666666667	0.1672250645753268
258.0	0.9066666666666667	0.2549383367709839
259.0	1.0236666666666665	0.301664640877176
260.0	1.278	0.30799134186964844
261.0	1.6219999999999999	0.2400499947927514
262.0	1.5363333333333333	0.46776371053010174
263.0	1.502	0.5596165353763831
264.0	0.9936666666666666	0.25882598186598055
265.0	0.863	0.17349543701972867
266.0	0.7143333333333333	0.13309228210364252
267.0	0.6940000000000001	0.13417401636183765
268.0	0.5806666666666667	0.10214151403268353
269.0	0.657	0.06548791237065561
270.0	0.601	0.060712436946642134
271.0	0.6203333333333333	0.03629814810090938
272.0	0.6226666666666667	0.01732692189115605
273.0	0.6576666666666666	0.004027681991198247
274.0	0.569	0.05826376804384237
275.0	0.5613333333333334	0.06409541498595839
276.0	0.6906666666666667	0.06438081149604198
277.0	0.8226666666666667	0.013816254517375101
278.0	0.9636666666666667	0.02584999462712172
279.0	0.9666666666666667	0.03579882058889028
280.0	1.048	0.04157723736212723
281.0	0.8190000000000001	0.026495282598983563
282.0	0.6723333333333334	0.010274023338281637
283.0	0.584	0.010033277962194899
284.0	0.6066666666666667	0.025486379804820394
285.0	0.561	0.034244220923634196
286.0	0.6216666666666667	0.07717656523985905
287.0	0.602	0.07695886347047144
288.0	0.6853333333333333	0.03878430381252477
289.0	0.7050000000000001	0.037416573867739396
290.0	0.7566666666666667	0.058019153925425594
291.0	0.7223333333333333	0.08411235871671233
292.0	0.8256666666666667	0.1023403906361294
293.0	0.9103333333333333	0.1671213797081497
294.0	0.8796666666666667	0.28250585048022564
295.0	0.9816666666666665	0.282347697391394
296.0	1.3323333333333334	0.602768243652198
297.0	1.57	0.8401749817746301
298.0	2.0060000000000002	1.0416035714224485
299.0	2.4523333333333333	1.4057807636881205
300.0	3.497	1.5813715565925677
301.0	3.9283333333333332	2.009646790414232
302.0	3.8030000000000004	1.777658197367162
303.0	4.033333333333334	1.8236637726169689
304.0	3.5446666666666666	1.691365786050499
305.0	2.8823333333333334	1.539882318735934
306.0	2.458	1.0603681750536778
307.0	2.111333333333333	0.411376010751991
308.0	1.8246666666666667	0.0953601360923712
309.0	1.4479999999999997	0.4101032390345956
310.0	1.2510000000000001	0.32319344052749577
311.0	1.0196666666666667	0.12454271913238797
312.0	0.9216666666666665	0.05409456740026874
313.0	0.8163333333333332	0.048801183956493896
314.0	0.7439999999999999	0.08001666493091714
315.0	0.6863333333333334	0.08289082511888082
316.0	0.6206666666666667	0.03417926596962293
317.0	0.604	0.0035590260840104404
318.0	0.6596666666666667	0.003399346342395193
319.0	0.6306666666666666	0.03231442746239239
320.0	0.7123333333333334	0.018208667044996935
321.0	0.9659999999999999	0.03213513134665339
322.0	1.166	0.10125545252808194
323.0	0.8183333333333334	0.019189117286165645
324.0	0.7429999999999999	0.05745142876088171
325.0	0.6313333333333333	0.06725242663940756
326.0	0.5869999999999999	0.0600222181085193
327.0	0.5336666666666666	0.06235561099229341
328.0	0.6163333333333333	0.05709251750935104
329.0	0.6456666666666667	0.07885147782734044
330.0	0.846	0.17527692375210155
331.0	1.5096666666666667	0.6081015996982374
332.0	1.6616666666666668	0.28868244760559236
333.0	2.4119999999999995	0.7166435655191499
334.0	3.17	0.9902174845288618
335.0	2.8973333333333335	0.6147201712071021
336.0	2.363	0.4660822531127598
337.0	2.1633333333333336	0.37499007394270534
338.0	1.7976666666666665	0.3881943957463694
339.0	1.8239999999999998	0.2474873734152916
340.0	1.8336666666666668	0.22118217730087472
341.0	1.883	0.22143321039687489
342.0	1.6896666666666667	0.15445891219206348
343.0	1.4693333333333332	0.09453159377807092
344.0	1.165	0.11826242006656214
345.0	1.0813333333333335	0.12570954175753288
346.0	0.8016666666666666	0.02444494948973213
347.0	0.6746666666666666	0.06462885492478485
348.0	0.5793333333333334	0.07982620009885365
349.0	0.555	0.06374950980203692
350.0	0.5179999999999999	0.04788179890800539
351.0	0.5713333333333334	0.04327688631231327
352.0	0.618	0.031538336460039645
353.0	0.7636666666666668	0.048923977307201424
