# Supplementary material for: A porin-like protein used by bacterial predators defines a wider lipid-trapping superfamily
Source: Nat Commun. 2025 Jul 5;16:6213. doi: 10.1038/s41467-025-61633-0 (PMC12228718; doi:10.1038/s41467-025-61633-0)
Supplement: Supplementary file 4 — Source Data [file 41467_2025_61633_MOESM4_ESM.zip › source_data/Supplementary_Figure9/pentamer_OM_A_rmsf.csv]

Residue	Mean_RMSF	Std_RMSF
21.0	0.559	0.0594474557908074
22.0	0.5803333333333333	0.018190351532856353
23.0	0.6123333333333333	0.034081601422990014
24.0	0.5163333333333333	0.013123346456686363
25.0	0.5256666666666666	0.01925847576753907
26.0	0.5873333333333334	0.013670731102939879
27.0	0.49833333333333335	0.005734883511361756
28.0	0.507	0.022642143596988948
29.0	0.6886666666666666	0.01391242450313944
30.0	0.6993333333333333	0.057575071766250444
31.0	0.7023333333333334	0.10753707371052192
32.0	0.809	0.13432051220867197
33.0	0.835	0.22001969608802446
34.0	0.6603333333333333	0.14475343020307171
35.0	0.5850000000000001	0.1698018452981789
36.0	0.5233333333333333	0.13074232503499222
37.0	0.5446666666666666	0.15792895730535153
38.0	0.5479999999999999	0.14071957930579526
39.0	0.551	0.06368673331236263
40.0	0.43933333333333335	0.02493101593508685
41.0	0.508	0.04224531532213566
42.0	0.638	0.08064738061462377
43.0	0.49766666666666665	0.06624365797736578
44.0	0.4623333333333333	0.04538232646698004
45.0	0.4756666666666667	0.036463071120731945
46.0	0.455	0.026620793877468546
47.0	0.48533333333333334	0.01302134998974975
48.0	0.5713333333333334	0.02163844315615661
49.0	0.6109999999999999	0.023366642891095826
50.0	0.5720000000000001	0.03476588366008645
51.0	0.6766666666666667	0.0739203775844132
52.0	0.549	0.05426478293208835
53.0	0.4676666666666667	0.03736605708691005
54.0	0.45133333333333336	0.025381533094401967
55.0	0.453	0.021954498400100116
56.0	0.4796666666666667	0.011585431464655188
57.0	0.4663333333333333	0.009672412085697933
58.0	0.45966666666666667	0.006236095644623242
59.0	0.5409999999999999	0.009933109617167568
60.0	0.7513333333333333	0.09273738308914167
61.0	1.0546666666666666	0.19088972965795956
62.0	1.6706666666666667	0.18778415505278634
63.0	1.8073333333333335	0.20704964514713756
64.0	1.7923333333333333	0.22475814161498622
65.0	1.3243333333333334	0.1827463329925453
66.0	0.9233333333333333	0.10684048338007883
67.0	0.6986666666666667	0.020038851153585533
68.0	0.514	0.015297058540778367
69.0	0.43333333333333335	0.00694422221866656
70.0	0.42366666666666664	0.0073635740114581585
71.0	0.4256666666666667	0.010402991022884844
72.0	0.399	0.01639105447085901
73.0	0.4286666666666667	0.02185304453744501
74.0	0.49333333333333335	0.01732692189115605
75.0	0.5683333333333332	0.03039005685344393
76.0	0.8889999999999999	0.1789431939657574
77.0	1.3399999999999999	0.1499088612012868
78.0	1.564	0.298537546494016
79.0	0.7926666666666667	0.07188107462252415
80.0	0.5499999999999999	0.0220907220343745
81.0	0.442	0.01639105447085901
82.0	0.43	0.0098994949366117
83.0	0.426	0.02275961335348208
84.0	0.42966666666666664	0.01724979871058083
85.0	0.4033333333333333	0.006847546194724731
86.0	0.40099999999999997	0.0040824829046386115
87.0	0.5476666666666667	0.011585431464655188
88.0	0.5973333333333333	0.050763066188803926
89.0	0.6833333333333332	0.048582118338152194
90.0	0.7076666666666668	0.02782484900627894
91.0	0.809	0.03581433604950209
92.0	0.8603333333333333	0.06977264666201377
93.0	0.7673333333333333	0.03336997985548624
94.0	0.7903333333333333	0.02075786330258703
95.0	0.9460000000000001	0.09195651146058119
96.0	0.9743333333333334	0.083027438570364
97.0	0.973	0.13416656314695796
98.0	1.2156666666666667	0.26654622279989054
99.0	1.3643333333333334	0.3479888248524975
100.0	1.2956666666666667	0.37034428426653065
101.0	1.5523333333333333	0.5170972399419239
102.0	1.9599999999999997	0.6062183325062567
103.0	2.108	0.4910811202506839
104.0	1.974333333333333	0.6051084383994509
105.0	2.366	0.864803253154535
106.0	2.192	0.8124050713775732
107.0	1.6973333333333331	0.551674622299131
108.0	1.8819999999999997	0.5560113907706088
109.0	1.373333333333333	0.3028149416539562
110.0	0.9016666666666667	0.14923880937015757
111.0	0.8356666666666666	0.21316868646423867
112.0	0.8693333333333332	0.26797678174714235
113.0	0.5993333333333333	0.0939728093061439
114.0	0.541	0.068818602136341
115.0	0.46833333333333327	0.02379542439676634
116.0	0.46799999999999997	0.02083266665599965
117.0	0.4643333333333333	0.011671427600007736
118.0	0.4213333333333333	0.013597385369580727
119.0	0.405	0.016309506430300102
120.0	0.387	0.018457157599876185
121.0	0.39299999999999996	0.011045361017187248
122.0	0.39366666666666666	0.008219218670625309
123.0	0.4606666666666666	0.0077172246018601745
124.0	0.71	0.030232432915661925
125.0	1.111	0.06860029154456995
126.0	1.5113333333333332	0.07622044053635178
127.0	1.0743333333333334	0.057004873086040284
128.0	0.6383333333333333	0.013274871834493262
129.0	0.492	0.03698648401781387
130.0	0.4423333333333333	0.031457201966410726
131.0	0.40166666666666667	0.021139746660943894
132.0	0.41533333333333333	0.03386574801903672
133.0	0.44700000000000006	0.028577380332470384
134.0	0.47333333333333333	0.017441967269268163
135.0	0.49866666666666665	0.042523196284172046
136.0	0.451	0.04089824772122477
137.0	0.4263333333333333	0.02559079695689229
138.0	0.467	0.02501999200639362
139.0	0.5406666666666666	0.05539153565502786
140.0	0.584	0.014352700094407337
141.0	0.746	0.02409702609590378
142.0	1.0879999999999999	0.08062671186813133
143.0	1.4080000000000001	0.12287391912037317
144.0	2.052	0.2165979378172071
145.0	2.364333333333333	0.19994054671882389
146.0	1.784	0.1581834378182496
147.0	1.031	0.17027624614138048
148.0	0.7256666666666667	0.10880053104445564
149.0	0.6023333333333333	0.029847761874031445
150.0	0.5513333333333333	0.04165199741775763
151.0	0.49266666666666664	0.010208928554075711
152.0	0.49633333333333335	0.0339934634239519
153.0	0.48733333333333334	0.04669284979761055
154.0	0.5006666666666667	0.030214051182999118
155.0	0.43333333333333335	0.01851725921644154
156.0	0.45366666666666666	0.03431552936434983
157.0	0.43066666666666675	0.0374195433192633
158.0	0.4243333333333334	0.051447924048389826
159.0	0.4493333333333333	0.024362995619495443
160.0	0.47900000000000004	0.033506218328344155
161.0	0.6796666666666665	0.05076306618880389
162.0	0.775	0.02833137248116772
163.0	0.6216666666666666	0.024689178916188294
164.0	0.47866666666666663	0.016679994670929087
165.0	0.43933333333333335	0.045507020215444664
166.0	0.434	0.0484630443396478
167.0	0.40233333333333327	0.028003967972810965
168.0	0.43933333333333335	0.023921166824012227
169.0	0.4716666666666667	0.036150918230231546
170.0	0.5059999999999999	0.0366151152758894
171.0	0.56	0.04013311184877977
172.0	0.6313333333333334	0.043683202975768914
173.0	0.7356666666666666	0.22362816360099985
174.0	0.664	0.12394353553130556
175.0	0.5710000000000001	0.05614861233073055
176.0	0.5546666666666666	0.10061588122933451
177.0	0.6683333333333333	0.08087988350359782
178.0	0.8106666666666666	0.1420078245105608
179.0	1.1156666666666666	0.2272360495656934
180.0	1.7253333333333334	0.3447630426184853
181.0	2.2753333333333337	0.3920317447463775
182.0	2.4363333333333332	0.2963042730407751
183.0	1.8573333333333333	0.39298204652234303
184.0	1.2630000000000001	0.19968642083693783
185.0	0.9293333333333332	0.11291983390392003
186.0	0.7939999999999999	0.07505997601918078
187.0	0.6423333333333333	0.041555852643025956
188.0	0.6036666666666667	0.06758862494697035
189.0	0.5853333333333333	0.09953335565974296
190.0	0.6173333333333333	0.11499082088970794
191.0	0.8456666666666667	0.2917639837646555
192.0	0.5876666666666667	0.06124450088692768
193.0	0.5850000000000001	0.04968567868779359
194.0	0.517	0.027652606869274877
195.0	0.43533333333333335	0.01873202842430284
196.0	0.418	0.028994252303976845
197.0	0.434	0.026280537792569343
198.0	0.49066666666666675	0.033109246778237386
199.0	0.451	0.020928449536456346
200.0	0.5173333333333333	0.027644569488820468
201.0	0.7693333333333333	0.030706495874470722
202.0	0.8816666666666667	0.07537609405876353
203.0	1.0050000000000001	0.10724116125194975
204.0	0.7746666666666666	0.08872554436137446
205.0	0.6013333333333333	0.0540144013718152
206.0	0.515	0.07286059749045887
207.0	0.474	0.0500199960015992
208.0	0.5056666666666666	0.04089281382128429
209.0	0.4756666666666667	0.04110420362390633
210.0	0.4533333333333333	0.028546258754675494
211.0	0.4713333333333333	0.022691163233490033
212.0	0.5606666666666666	0.03857748335781148
213.0	0.6523333333333333	0.06175938974943178
214.0	0.7073333333333333	0.11109255400590788
215.0	0.6273333333333333	0.08108157757605744
216.0	0.611	0.05759050847723661
217.0	0.6636666666666666	0.061282587702834124
218.0	0.7393333333333333	0.07014429572119331
219.0	0.9579999999999999	0.152343909187951
220.0	1.2706666666666666	0.1733980648360554
221.0	1.8579999999999999	0.1307083266921685
222.0	2.3343333333333334	0.47993911650912097
223.0	1.9903333333333333	0.2330011921762538
224.0	1.3006666666666666	0.18633363148455573
225.0	1.094	0.03963163719387163
226.0	0.9036666666666667	0.0376504389822424
227.0	0.82	0.09195651146058118
228.0	0.7123333333333334	0.08684980649885694
229.0	0.749	0.06579260343432733
230.0	0.6310000000000001	0.04811098280711654
231.0	0.566	0.038635044540762026
232.0	0.5373333333333333	0.012256517540566834
233.0	0.5	0.037496666518505355
234.0	0.449	0.04157723736212719
235.0	0.501	0.03860915262818739
236.0	0.4703333333333333	0.047639852597962086
237.0	0.47000000000000003	0.0439621048934951
238.0	0.513	0.0470744091837593
239.0	0.6403333333333333	0.07946627516682085
240.0	0.9126666666666665	0.32275618592918637
241.0	1.3789999999999998	0.5611458515098073
242.0	1.8313333333333333	0.6402657434395675
243.0	1.9836666666666665	0.6895942446266661
244.0	2.516	0.9178304128032947
245.0	1.9063333333333332	0.7953290025028776
246.0	1.2783333333333333	0.41219439858181256
247.0	0.8126666666666668	0.1480863111687085
248.0	0.6003333333333333	0.04529410067056803
249.0	0.49933333333333335	0.029408993333483728
250.0	0.48	0.02140093455903269
251.0	0.5456666666666666	0.07776174437915395
252.0	0.49333333333333335	0.04910080334260215
253.0	0.512	0.047441191665752544
254.0	0.5106666666666667	0.05674700187870916
255.0	0.5696666666666667	0.05557777333511022
256.0	0.6253333333333333	0.06753435339802168
257.0	0.6966666666666667	0.09395861973348806
258.0	0.8733333333333334	0.1607987009344983
259.0	0.9306666666666666	0.11653993116333798
260.0	1.022	0.11100750725363874
261.0	1.414	0.1850207195604499
262.0	1.3043333333333333	0.26422759549718156
263.0	1.3096666666666665	0.5525832265118279
264.0	0.9289999999999999	0.3207563977018488
265.0	0.7716666666666666	0.16001319390044755
266.0	0.62	0.07879509290981682
267.0	0.5853333333333334	0.0715976411777806
268.0	0.4726666666666666	0.0572848632324068
269.0	0.5053333333333333	0.06250511090214053
270.0	0.48533333333333334	0.062060901987930864
271.0	0.5426666666666666	0.04573352769637995
272.0	0.49200000000000005	0.03975759885439094
273.0	0.5616666666666666	0.036590830666833586
274.0	0.5000000000000001	0.050405026204404145
275.0	0.48533333333333323	0.045109742726919734
276.0	0.537	0.012355835328567067
277.0	0.624	0.01283225103661341
278.0	0.844	0.1448930640161909
279.0	1.0176666666666667	0.24443313105132772
280.0	1.0023333333333333	0.12742143548956836
281.0	0.7866666666666666	0.06728215877102109
282.0	0.5656666666666668	0.003299831645537225
283.0	0.48700000000000004	0.018493242008906924
284.0	0.4613333333333333	0.015691469727919752
285.0	0.46900000000000003	0.04000833246545859
286.0	0.4583333333333333	0.012710450643291732
287.0	0.4386666666666667	0.028963578661637922
288.0	0.4633333333333333	0.04579179936286507
289.0	0.47800000000000004	0.04605069670120819
290.0	0.4923333333333333	0.062339571880325115
291.0	0.5253333333333333	0.07570703768841815
292.0	0.5733333333333334	0.07412751775750273
293.0	0.7473333333333333	0.09165636305728528
294.0	0.6093333333333334	0.0985100107716075
295.0	0.61	0.12294172061048547
296.0	0.8666666666666667	0.33211677999696965
297.0	1.0913333333333333	0.6427116166852924
298.0	1.446	0.9818414671761766
299.0	1.7243333333333337	0.9892884086835122
300.0	2.4203333333333332	1.5484952552576827
301.0	2.64	1.4878111439292288
302.0	2.786	1.6797541486777163
303.0	2.4290000000000003	1.448056858920487
304.0	1.846666666666667	0.7932701655524148
305.0	1.393	0.5490428034315722
306.0	1.1466666666666667	0.3782947116850683
307.0	0.9046666666666668	0.2883936353127248
308.0	0.8616666666666667	0.2251878228403027
309.0	0.6846666666666666	0.11931564114659161
310.0	0.59	0.060514461081629084
311.0	0.5506666666666667	0.0431225643434566
312.0	0.552	0.04786090958879351
313.0	0.501	0.04572380853195268
314.0	0.49499999999999994	0.029473151624260802
315.0	0.494	0.014352700094407337
316.0	0.48833333333333334	0.015195028426721966
317.0	0.47866666666666663	0.022216110270602184
318.0	0.5583333333333332	0.022484562605386706
319.0	0.5483333333333335	0.01276279314605111
320.0	0.577	0.024344746182013603
321.0	0.6503333333333333	0.026042699979499467
322.0	0.9166666666666666	0.021822516404443878
323.0	0.6686666666666667	0.0314360020076062
324.0	0.5616666666666666	0.03445125380721126
325.0	0.5003333333333333	0.02604269997949945
326.0	0.478	0.017663521732655684
327.0	0.45333333333333337	0.0437594434252641
328.0	0.49733333333333335	0.018803073034893956
329.0	0.47766666666666663	0.016438437341250597
330.0	0.5183333333333334	0.014267289706021811
331.0	0.5933333333333334	0.021202725191718973
332.0	0.64	0.029698484809835023
333.0	0.6533333333333333	0.03231442746239243
334.0	0.7056666666666667	0.04460443425888905
335.0	0.741	0.021924111536540482
336.0	0.68	0.023762715894162175
337.0	0.6643333333333333	0.038724095283886935
338.0	0.6853333333333333	0.054798621231641316
339.0	0.7643333333333334	0.07670868413825269
340.0	0.9053333333333334	0.17440438322728274
341.0	0.8553333333333333	0.10810283170306975
342.0	0.7253333333333333	0.04392670663224775
343.0	0.6346666666666666	0.03219040574802097
344.0	0.578	0.018832595855767346
345.0	0.5376666666666666	0.01693779468788335
346.0	0.48666666666666664	0.015369522511198018
347.0	0.45566666666666666	0.005557777333511027
348.0	0.4673333333333334	0.02610661899893503
349.0	0.45766666666666667	0.023795424396766306
350.0	0.464	0.029131884021921198
351.0	0.48466666666666663	0.03316959786042363
352.0	0.5173333333333333	0.03147838764754146
353.0	0.6143333333333333	0.03556527644893107
