# Supplementary material for: A porin-like protein used by bacterial predators defines a wider lipid-trapping superfamily
Source: Nat Commun. 2025 Jul 5;16:6213. doi: 10.1038/s41467-025-61633-0 (PMC12228718; doi:10.1038/s41467-025-61633-0)
Supplement: Supplementary file 4 — Source Data [file 41467_2025_61633_MOESM4_ESM.zip › source_data/Supplementary_Figure9/pentamer_OM_B_rmsf.csv]

Residue	Mean_RMSF	Std_RMSF
21.0	0.5499999999999999	0.09411694852681957
22.0	0.5943333333333333	0.030868898407440594
23.0	0.602	0.01687206764645832
24.0	0.536	0.05372150407425315
25.0	0.5256666666666666	0.038586123009300734
26.0	0.5976666666666666	0.03210745846199738
27.0	0.5183333333333334	0.03812552367582061
28.0	0.505	0.04477350406955735
29.0	0.6816666666666666	0.061937244225281955
30.0	0.7376666666666667	0.04694204464609046
31.0	0.79	0.04964540932117155
32.0	0.9596666666666667	0.06603197878469362
33.0	0.9083333333333333	0.10069204977995476
34.0	0.6789999999999999	0.17141761869772898
35.0	0.596	0.1876184070571613
36.0	0.5496666666666666	0.17136770083329267
37.0	0.554	0.15001555474905484
38.0	0.536	0.08702107024546794
39.0	0.512	0.024179881444429535
40.0	0.4546666666666666	0.004109609335312652
41.0	0.5086666666666666	0.03266326512902358
42.0	0.7143333333333334	0.013816254517375162
43.0	0.49066666666666664	0.027353650985238204
44.0	0.4406666666666667	0.008219218670625316
45.0	0.4473333333333333	0.009177266598624143
46.0	0.43766666666666665	0.00047140452079100594
47.0	0.46366666666666667	0.029555973263547856
48.0	0.5083333333333333	0.06133152171237523
49.0	0.5543333333333333	0.028581268146968
50.0	0.596	0.014514360704718138
51.0	0.7073333333333333	0.014383632673594292
52.0	0.5813333333333334	0.023976840677805908
53.0	0.462	0.03001110905425965
54.0	0.43333333333333335	0.04059830319388017
55.0	0.46166666666666667	0.056576398691405676
56.0	0.515	0.05943624034767563
57.0	0.5049999999999999	0.05404319260246073
58.0	0.518	0.037496666518505355
59.0	0.5886666666666666	0.029488227406128654
60.0	0.7706666666666667	0.06369894469734605
61.0	1.122	0.2864018156367029
62.0	1.8326666666666667	0.5280103113471261
63.0	2.0046666666666666	0.49689323691200393
64.0	1.7106666666666666	0.3210164412542689
65.0	1.2346666666666668	0.12996751730934758
66.0	0.8673333333333334	0.04488751373031138
67.0	0.6656666666666666	0.008379870059984352
68.0	0.5693333333333334	0.048780688346471236
69.0	0.44933333333333336	0.02163844315615666
70.0	0.4403333333333333	0.026549743668986475
71.0	0.42733333333333334	0.013097921802925657
72.0	0.3973333333333333	0.025978623691198282
73.0	0.4303333333333333	0.026246692913372675
74.0	0.5063333333333334	0.034682688605252185
75.0	0.5526666666666666	0.009463379711052239
76.0	0.8573333333333334	0.03642648609032844
77.0	1.3373333333333335	0.32049995666493036
78.0	1.422	0.5110016307866999
79.0	0.7676666666666666	0.053816560854649816
80.0	0.561	0.031155523854794444
81.0	0.4513333333333333	0.01062491830033947
82.0	0.4303333333333333	0.00865383665716477
83.0	0.43799999999999994	0.006377042156569643
84.0	0.442	0.009416297927883722
85.0	0.4163333333333333	0.012684198393626975
86.0	0.4323333333333333	0.01667999467092907
87.0	0.5716666666666667	0.027207025236549127
88.0	0.662	0.040307154038292874
89.0	0.7939999999999999	0.010708252269472635
90.0	0.799	0.010198039027185529
91.0	0.8806666666666666	0.033628691453710884
92.0	0.9833333333333334	0.04123375100839382
93.0	0.8526666666666666	0.044454721034128904
94.0	0.8566666666666668	0.0879178909867358
95.0	1.051	0.08210156311950863
96.0	1.1123333333333332	0.07057068954050413
97.0	1.0650000000000002	0.12987943126864496
98.0	1.2803333333333333	0.11355566427479025
99.0	1.447	0.09313789060670552
100.0	1.4786666666666666	0.042601512753526576
101.0	1.6323333333333334	0.0733227265056492
102.0	1.9776666666666667	0.14329534380277523
103.0	2.0400000000000005	0.1428729038924689
104.0	2.0976666666666666	0.14226344888582193
105.0	2.22	0.06523802572120022
106.0	2.004	0.05800574684172818
107.0	1.4509999999999998	0.057312011539176255
108.0	1.406	0.13708634748459336
109.0	1.2416666666666667	0.07361763073853678
110.0	0.835	0.08517041739947034
111.0	0.7746666666666666	0.06005737997023254
112.0	0.8786666666666667	0.17225239878994109
113.0	0.6626666666666666	0.06987767088912517
114.0	0.5513333333333333	0.034586445643087146
115.0	0.536	0.04121488404286331
116.0	0.5256666666666666	0.041249915824829925
117.0	0.5113333333333333	0.02028683207293727
118.0	0.4546666666666667	0.006649979114419982
119.0	0.425	0.00920144916122817
120.0	0.385	0.008640987597877155
121.0	0.3986666666666667	0.016679994670929104
122.0	0.3986666666666667	0.01873202842430284
123.0	0.48533333333333334	0.021561282171728324
124.0	0.6849999999999999	0.06255131226974109
125.0	1.0996666666666668	0.0689025076144226
126.0	1.659	0.10183647021900677
127.0	1.3123333333333334	0.1331899228754021
128.0	0.6816666666666666	0.05541560149352246
129.0	0.49433333333333335	0.033638602164114316
130.0	0.4283333333333333	0.01189771219838314
131.0	0.39599999999999996	0.01151810169544732
132.0	0.42333333333333334	0.01552059563576379
133.0	0.45599999999999996	0.019646882704388496
134.0	0.472	0.00941629792788368
135.0	0.5193333333333333	0.028894443910359086
136.0	0.5006666666666667	0.0523725967361643
137.0	0.613	0.1500288861075315
138.0	0.7056666666666667	0.13950467933211255
139.0	0.6433333333333333	0.12696543711665084
140.0	0.7106666666666666	0.07593564526770169
141.0	0.8210000000000001	0.11456293757872424
142.0	0.9993333333333333	0.16205828855349821
143.0	1.5196666666666667	0.09755795998049356
144.0	2.1893333333333334	0.14882054816306636
145.0	2.5366666666666666	0.5407065336719685
146.0	1.9663333333333333	0.2225553614022562
147.0	1.1116666666666666	0.11501400880858917
148.0	0.778	0.1077991960390552
149.0	0.7063333333333334	0.09431978701323605
150.0	0.6433333333333333	0.0744595341257399
151.0	0.5473333333333333	0.03616013765952163
152.0	0.5219999999999999	0.010801234497346393
153.0	0.5053333333333333	0.01302134998974975
154.0	0.5256666666666667	0.011025223605694162
155.0	0.44366666666666665	0.00694422221866656
156.0	0.47533333333333333	0.016499158227686123
157.0	0.44566666666666666	0.022095751225568745
158.0	0.40700000000000003	0.019200694431886215
159.0	0.4546666666666667	0.024280765135299084
160.0	0.5213333333333333	0.08581504659570036
161.0	0.7520000000000001	0.10859404526338753
162.0	0.8343333333333334	0.07277514838337483
163.0	0.7283333333333334	0.10928352524003282
164.0	0.541	0.057312011539176214
165.0	0.45566666666666666	0.046991725039864436
166.0	0.4543333333333333	0.05174510175422943
167.0	0.43533333333333335	0.0266374840320094
168.0	0.49000000000000005	0.023537204591879635
169.0	0.5219999999999999	0.017682382946499806
170.0	0.5329999999999999	0.02847220867208347
171.0	0.5916666666666667	0.03135105881607332
172.0	0.9806666666666667	0.23533569403915094
173.0	0.9373333333333335	0.07699494932930487
174.0	0.7266666666666667	0.13118519564171693
175.0	0.6236666666666666	0.057110030253498895
176.0	0.5863333333333333	0.041587925598129495
177.0	0.6513333333333334	0.05118810625743276
178.0	0.7803333333333334	0.10827536910837827
179.0	1.0913333333333333	0.17061131915034897
180.0	1.7246666666666666	0.21971243832690848
181.0	2.3393333333333337	0.3510843520042189
182.0	2.658	0.2285271683338038
183.0	2.140333333333334	0.3045021437618388
184.0	1.5583333333333336	0.12499155527030166
185.0	1.1276666666666666	0.04988208317845418
186.0	0.8026666666666666	0.11575068994274818
187.0	0.6586666666666666	0.1059695973171341
188.0	0.6013333333333334	0.1100676559616352
189.0	0.6703333333333333	0.1978759431787727
190.0	0.832	0.17804681032432643
191.0	1.321	0.19926029877189944
192.0	0.6343333333333333	0.02882514334550459
193.0	0.5953333333333334	0.021746008573733475
194.0	0.5426666666666667	0.03184685576665653
195.0	0.48533333333333334	0.04365266951236264
196.0	0.4673333333333334	0.053630422543759854
197.0	0.4836666666666667	0.04733802793620463
198.0	0.5156666666666667	0.032252476218458365
199.0	0.5166666666666666	0.05720334100576843
200.0	0.632	0.10963880091768
201.0	1.0776666666666668	0.19700479407590288
202.0	0.9723333333333333	0.06180255298574288
203.0	1.17	0.11578428218026839
204.0	0.997	0.22937741824338334
205.0	0.6973333333333334	0.13810704383034036
206.0	0.5853333333333334	0.05281624329271773
207.0	0.4933333333333334	0.041314511843768525
208.0	0.5296666666666666	0.04327688631231327
209.0	0.5336666666666666	0.05634615238761995
210.0	0.5173333333333333	0.026886593106767734
211.0	0.5443333333333333	0.034759491109943204
212.0	0.5993333333333334	0.013274871834493263
213.0	0.7216666666666667	0.045638677554119426
214.0	0.7516666666666666	0.07519012937584005
215.0	0.6816666666666666	0.08908921870175367
216.0	0.6696666666666666	0.1190359422844863
217.0	0.6443333333333334	0.020853989759489423
218.0	0.75	0.0445046814016983
219.0	0.9746666666666667	0.05890293333574777
220.0	1.5670000000000002	0.05162040940041709
221.0	2.063	0.15646724896923328
222.0	2.393666666666667	0.22612729944780124
223.0	2.263333333333333	0.20267763128234498
224.0	1.3886666666666667	0.19132229933340822
225.0	1.1626666666666667	0.11835633579247971
226.0	1.0156666666666667	0.18320540991527032
227.0	1.0283333333333333	0.23716426562382636
228.0	0.9590000000000001	0.15028195722263757
229.0	0.8156666666666667	0.0750525741656399
230.0	0.739	0.09566957022306864
231.0	0.6616666666666666	0.06913432979031148
232.0	0.672	0.06738446903157039
233.0	0.526	0.0256645020732269
234.0	0.44766666666666666	0.03225247621845836
235.0	0.5276666666666667	0.027860764925289175
236.0	0.48733333333333334	0.027884683171152527
237.0	0.49866666666666665	0.01960158723731889
238.0	0.5253333333333333	0.034874377732401464
239.0	0.8073333333333333	0.17528136111850443
240.0	1.2496666666666665	0.2921647176204241
241.0	1.8373333333333335	0.5923694417806808
242.0	2.207333333333333	0.8295622674372043
243.0	2.081	0.920592562791307
244.0	1.8713333333333333	0.4456144322418453
245.0	1.288	0.3395526468752674
246.0	1.0913333333333333	0.29026003667210015
247.0	0.7773333333333333	0.02638602323621772
248.0	0.59	0.03389198528659343
249.0	0.4896666666666667	0.036971460464646125
250.0	0.503	0.06364484791926732
251.0	0.6013333333333333	0.09203381021245519
252.0	0.5213333333333333	0.0466499970227461
253.0	0.5353333333333333	0.03691732505056247
254.0	0.505	0.03624913792078372
255.0	0.5906666666666666	0.046735663280007285
256.0	0.6586666666666666	0.0806404916210764
257.0	0.7376666666666667	0.10662811803438883
258.0	1.0106666666666666	0.20103454650603939
259.0	1.1336666666666668	0.179752298702656
260.0	1.2833333333333332	0.16461335169285504
261.0	1.7056666666666667	0.16195129583372345
262.0	1.4053333333333333	0.18440595314564961
263.0	1.0210000000000001	0.14150853920052545
264.0	0.7773333333333333	0.09313908357337905
265.0	0.6916666666666668	0.07047615830115098
266.0	0.5823333333333335	0.05416230751690292
267.0	0.5676666666666667	0.04584272631023982
268.0	0.4673333333333333	0.039228674319799414
269.0	0.5153333333333333	0.06343675765849181
270.0	0.525	0.07953615530059271
271.0	0.606	0.09198912979260103
272.0	0.5196666666666667	0.061888789148134254
273.0	0.5836666666666667	0.004496912521077351
274.0	0.514	0.05885575587824863
275.0	0.49666666666666665	0.07332272650564914
276.0	0.539	0.0660504857413378
277.0	0.598	0.03888444419044709
278.0	0.68	0.03253715824509982
279.0	0.691	0.026166135875720482
280.0	0.8150000000000001	0.03325657829663177
281.0	0.6980000000000001	0.03182242395963369
282.0	0.5633333333333334	0.02286676384818999
283.0	0.48299999999999993	0.020116328359486166
284.0	0.4916666666666667	0.02075786330258704
285.0	0.47300000000000003	0.017378147196982784
286.0	0.48300000000000004	0.017682382946499795
287.0	0.4646666666666666	0.04506538459714823
288.0	0.4963333333333333	0.06638440245184773
289.0	0.5153333333333333	0.08320389948126765
290.0	0.529	0.08094442537939225
291.0	0.5406666666666667	0.0710039122552804
292.0	0.5926666666666667	0.06053832578531462
293.0	0.7676666666666666	0.05698147847229737
294.0	0.6193333333333334	0.0594212831306165
295.0	0.6483333333333333	0.07917210507636017
296.0	0.782	0.07932633022311485
297.0	0.7183333333333334	0.04876018412142796
298.0	0.8563333333333333	0.04382034027962615
299.0	1.0759999999999998	0.11731439241059323
300.0	1.7916666666666667	0.3669844077826134
301.0	2.0100000000000002	0.18042911812306422
302.0	1.9463333333333335	0.48647393443933773
303.0	1.8496666666666666	0.38813771897213084
304.0	1.5673333333333332	0.14984732971335268
305.0	1.1976666666666667	0.16168350427781925
306.0	1.0596666666666668	0.20258386466405023
307.0	1.073	0.3005372966316604
308.0	0.916	0.0992270124512474
309.0	0.743	0.08795453370918406
310.0	0.6463333333333333	0.10302211197386493
311.0	0.6109999999999999	0.09732762540341085
312.0	0.5956666666666667	0.08584611555309629
313.0	0.5393333333333333	0.0661379030679249
314.0	0.5339999999999999	0.04292629341868065
315.0	0.5336666666666666	0.02104492549021944
316.0	0.527	0.015121728296285022
317.0	0.5126666666666666	0.021359359124801035
318.0	0.5656666666666667	0.022065558884580505
319.0	0.5353333333333334	0.022866763848190013
320.0	0.5479999999999999	0.02491318258807303
321.0	0.6523333333333333	0.019362047641943454
322.0	0.8766666666666666	0.018803073034893956
323.0	0.7033333333333335	0.05774849685393457
324.0	0.6456666666666666	0.12559812454367655
325.0	0.5139999999999999	0.03894440481849306
326.0	0.48566666666666664	0.029691001255524468
327.0	0.4613333333333333	0.03866379299666405
328.0	0.5253333333333333	0.01732692189115605
329.0	0.5266666666666667	0.018517259216441515
330.0	0.584	0.018184242262647775
331.0	0.6749999999999999	0.013140268896284708
332.0	0.7973333333333334	0.05919647136630881
333.0	0.7373333333333333	0.024087802353519577
334.0	0.8130000000000001	0.05061620293937501
335.0	0.8593333333333333	0.031457201966410726
336.0	0.7856666666666667	0.02582419193099544
337.0	0.7916666666666666	0.05377318621353539
338.0	0.8223333333333334	0.039634440691006204
339.0	0.9796666666666667	0.10060594194954663
340.0	1.1780000000000002	0.23410681322849194
341.0	1.0783333333333334	0.13550973724750884
342.0	0.9003333333333335	0.09098473620460869
343.0	0.7196666666666666	0.026549743668986475
344.0	0.6253333333333333	0.02715797406942493
345.0	0.602	0.029063149634316398
346.0	0.5583333333333335	0.02499777767900356
347.0	0.511	0.03115552385479449
348.0	0.48666666666666664	0.03893869826049948
349.0	0.47500000000000003	0.03334666400106614
350.0	0.4683333333333333	0.04478342947514802
351.0	0.476	0.03343650699460099
352.0	0.5153333333333333	0.027390184778898822
353.0	0.641	0.037744756810273256
