# Supplementary material for: A porin-like protein used by bacterial predators defines a wider lipid-trapping superfamily
Source: Nat Commun. 2025 Jul 5;16:6213. doi: 10.1038/s41467-025-61633-0 (PMC12228718; doi:10.1038/s41467-025-61633-0)
Supplement: Supplementary file 4 — Source Data [file 41467_2025_61633_MOESM4_ESM.zip › source_data/Supplementary_Figure9/pentamer_OM_C_rmsf.csv]

Residue	Mean_RMSF	Std_RMSF
21.0	0.6166666666666666	0.025694789787469044
22.0	0.62	0.028890598240027203
23.0	0.672	0.07408553615022749
24.0	0.5576666666666666	0.034237730973623544
25.0	0.5483333333333333	0.06295677529508287
26.0	0.6376666666666667	0.06899436369894446
27.0	0.5343333333333333	0.05460362218347382
28.0	0.5346666666666666	0.05713337222869154
29.0	0.75	0.08911041839575584
30.0	0.7863333333333333	0.14063032705959586
31.0	0.7973333333333334	0.16708746877675243
32.0	0.975	0.2722609042811693
33.0	0.9743333333333334	0.20216384993915762
34.0	0.7243333333333334	0.07599268970689807
35.0	0.6813333333333333	0.08085515169459248
36.0	0.6333333333333333	0.05490193277310212
37.0	0.7203333333333334	0.009741092797468327
38.0	0.6873333333333335	0.01806162291219206
39.0	0.6173333333333333	0.11819287438570718
40.0	0.5346666666666667	0.13247473553683944
41.0	0.6033333333333334	0.19054366661972497
42.0	0.7766666666666667	0.24297096305708818
43.0	0.5356666666666666	0.10930182472808446
44.0	0.5163333333333333	0.09946970504742747
45.0	0.45999999999999996	0.023790754506740654
46.0	0.474	0.050246061205498176
47.0	0.48933333333333334	0.06257972692671503
48.0	0.5463333333333333	0.06737127643802572
49.0	0.6116666666666667	0.07258252008729249
50.0	0.6236666666666667	0.05901600536201081
51.0	0.707	0.07268195557816716
52.0	0.5823333333333333	0.06693944195232646
53.0	0.4843333333333333	0.051396065564939426
54.0	0.44166666666666665	0.037597281225582736
55.0	0.4366666666666667	0.02752372713779071
56.0	0.4736666666666667	0.01880307303489393
57.0	0.4666666666666666	0.03162629004834779
58.0	0.492	0.031874754901018466
59.0	0.5813333333333334	0.039432079439066965
60.0	0.7553333333333333	0.09048142841980827
61.0	0.9493333333333333	0.15993609835042108
62.0	1.6383333333333334	0.4265874926540731
63.0	1.61	0.2630247136677465
64.0	1.7346666666666668	0.061829514706884775
65.0	1.2733333333333334	0.06133152171237525
66.0	0.8639999999999999	0.09688137075826295
67.0	0.6666666666666666	0.08410443243703365
68.0	0.53	0.04949747468305837
69.0	0.46366666666666667	0.05406374837993469
70.0	0.456	0.030210373494325864
71.0	0.4456666666666667	0.025197001585285664
72.0	0.4146666666666667	0.032967997950874864
73.0	0.4386666666666667	0.03750851755120278
74.0	0.516	0.05678614854580883
75.0	0.5489999999999999	0.06013872850889572
76.0	0.7783333333333333	0.09920461458800978
77.0	1.2136666666666667	0.2604935486511881
78.0	1.4506666666666668	0.3729810838218058
79.0	0.706	0.0407185461430046
80.0	0.5276666666666667	0.04271091455614385
81.0	0.4583333333333333	0.04184362423223985
82.0	0.44966666666666666	0.04525728916121936
83.0	0.45566666666666666	0.0407621829095984
84.0	0.4653333333333333	0.054236109332764244
85.0	0.437	0.05494239407476404
86.0	0.4363333333333333	0.05028143019268865
87.0	0.6096666666666667	0.08810725786726589
88.0	0.6960000000000001	0.1386530442026668
89.0	0.785	0.21612959075517632
90.0	0.7386666666666667	0.13841322993927352
91.0	0.8243333333333333	0.13893003834864356
92.0	0.8486666666666668	0.1495110549610147
93.0	0.7863333333333333	0.12721722455006723
94.0	0.7586666666666666	0.1159894631229732
95.0	0.8803333333333333	0.12879268440231983
96.0	0.9700000000000001	0.12434092916922672
97.0	0.9130000000000001	0.14057975197967412
98.0	1.087	0.20088470988770318
99.0	1.2423333333333335	0.1897952112731568
100.0	1.27	0.23282754705289216
101.0	1.3870000000000002	0.3142069381792834
102.0	1.6783333333333335	0.31431654249957786
103.0	1.8053333333333332	0.2706551721697226
104.0	1.861	0.3178018250419591
105.0	1.9576666666666667	0.369036884636512
106.0	1.7753333333333332	0.3875472731021196
107.0	1.292	0.2639242315514058
108.0	1.3293333333333333	0.23274783684398773
109.0	1.1906666666666668	0.15823259953484803
110.0	0.793	0.09619078264920539
111.0	0.7596666666666668	0.12864507590870145
112.0	0.762	0.18301001794073096
113.0	0.566	0.08027868127134793
114.0	0.578	0.056017854296643674
115.0	0.5116666666666666	0.055823133396668285
116.0	0.49733333333333335	0.04582818152864262
117.0	0.49033333333333334	0.0390412886854702
118.0	0.45533333333333337	0.04036775390773626
119.0	0.433	0.047377913278939025
120.0	0.40399999999999997	0.03860915262818738
121.0	0.4076666666666666	0.03996943276499625
122.0	0.39866666666666667	0.028241026106633507
123.0	0.465	0.019815818596935774
124.0	0.7243333333333334	0.10956986609262401
125.0	1.1866666666666668	0.21952423303336888
126.0	1.6066666666666667	0.24436902877046884
127.0	1.1289999999999998	0.04266927075386537
128.0	0.6416666666666666	0.02245489305746574
129.0	0.492	0.0032659863237108843
130.0	0.42933333333333334	0.012710450643291732
131.0	0.39999999999999997	0.025935818218569186
132.0	0.42733333333333334	0.04538232646698003
133.0	0.47700000000000004	0.06805879810869422
134.0	0.47500000000000003	0.07003332540060248
135.0	0.48533333333333334	0.07572464738922344
136.0	0.48	0.059755055574124125
137.0	0.4686666666666666	0.03933898264515182
138.0	0.52	0.029017236257093845
139.0	0.5843333333333333	0.04926346403663555
140.0	0.6993333333333333	0.08765589287409924
141.0	0.8463333333333333	0.1299675173093475
142.0	1.1583333333333332	0.23689144255450761
143.0	1.4613333333333334	0.08017203724214302
144.0	2.0743333333333336	0.05528913897764102
145.0	2.536	0.3077412332897019
146.0	1.7099999999999997	0.22201501450727748
147.0	1.0153333333333334	0.08442090315134572
148.0	0.656	0.0341857670188438
149.0	0.6166666666666666	0.048992062849223056
150.0	0.5433333333333333	0.03904128868547018
151.0	0.5043333333333333	0.029488227406128636
152.0	0.4716666666666667	0.029408993333483728
153.0	0.49099999999999994	0.0435660418215839
154.0	0.5153333333333333	0.02858126814696805
155.0	0.449	0.022759613353482092
156.0	0.49233333333333335	0.06199103877891459
157.0	0.446	0.04099593475781064
158.0	0.42933333333333334	0.04834827355299831
159.0	0.45766666666666667	0.02786076492528916
160.0	0.5073333333333334	0.05285409686633156
161.0	0.7463333333333333	0.04608205242342792
162.0	0.84	0.04336665385600635
163.0	0.706	0.07605261336732615
164.0	0.5776666666666667	0.09009007837837762
165.0	0.49333333333333335	0.09531118623866883
166.0	0.47533333333333333	0.0805495016882303
167.0	0.48500000000000004	0.1379154330257012
168.0	0.5196666666666667	0.1279904510327062
169.0	0.5496666666666666	0.1289995693360598
170.0	0.545	0.1157612485535063
171.0	0.5476666666666667	0.0753937810580039
172.0	0.6976666666666667	0.13306222437474713
173.0	0.807	0.2842393357718105
174.0	0.6653333333333333	0.07928990407920099
175.0	0.584	0.030011109054259643
176.0	0.5063333333333334	0.04267968551378464
177.0	0.596	0.027604347483684517
178.0	0.6896666666666667	0.040892813821284305
179.0	0.975	0.0598665181883831
180.0	1.7766666666666666	0.2301772264051236
181.0	2.1416666666666666	0.144347574355173
182.0	2.6763333333333335	0.46885984638861494
183.0	2.4783333333333335	0.3273879791453694
184.0	1.6476666666666666	0.1386249937381022
185.0	1.0863333333333334	0.033688111981660405
186.0	0.799	0.09650215887049711
187.0	0.6703333333333333	0.08824712774677462
188.0	0.6210000000000001	0.08945762497778864
189.0	0.6013333333333333	0.08491695289451269
190.0	0.6446666666666666	0.0918416511659546
191.0	0.8406666666666668	0.2680800046420637
192.0	0.5776666666666667	0.1041227907595429
193.0	0.572	0.06407807737440319
194.0	0.5459999999999999	0.06494613152451806
195.0	0.5136666666666667	0.08000972163153396
196.0	0.482	0.06211280061307812
197.0	0.505	0.06256729710213367
198.0	0.539	0.04891489207456831
199.0	0.5036666666666666	0.046913632228691125
200.0	0.654	0.08579432770682845
201.0	0.9180000000000001	0.11473738129601302
202.0	1.0396666666666665	0.1957623275527977
203.0	1.2506666666666666	0.17923231355484484
204.0	0.9783333333333335	0.12571484487610135
205.0	0.7003333333333334	0.0531308656892478
206.0	0.6216666666666667	0.020981473309141588
207.0	0.5093333333333333	0.004496912521077351
208.0	0.529	0.014165686240583812
209.0	0.511	0.018457157599876133
210.0	0.4876666666666667	0.02380942857123809
211.0	0.5153333333333333	0.04491720778894825
212.0	0.601	0.0704130669691358
213.0	0.6483333333333333	0.09309612714226564
214.0	0.6646666666666666	0.12378027126951835
215.0	0.631	0.06629228210483229
216.0	0.676	0.09706011882676979
217.0	0.7513333333333333	0.16594845250525506
218.0	0.826	0.1455083044594592
219.0	0.9716666666666667	0.23145961970839654
220.0	1.3986666666666665	0.10970364118336672
221.0	1.982333333333333	0.12365094239655267
222.0	2.2503333333333333	0.33134104618789534
223.0	2.0973333333333333	0.3462872924161223
224.0	1.311	0.3206753290583275
225.0	1.1703333333333334	0.2593097675668149
226.0	1.0096666666666667	0.20256082762688565
227.0	1.051	0.11452801695072982
228.0	0.9083333333333333	0.10638400046790657
229.0	0.8163333333333332	0.21571637757842027
230.0	0.7133333333333334	0.19980379264557407
231.0	0.646	0.11867883832708619
232.0	0.6213333333333333	0.04946603773185079
233.0	0.5163333333333333	0.03072819913731073
234.0	0.45333333333333337	0.020368821489936226
235.0	0.5553333333333333	0.013123346456686382
236.0	0.528	0.022992752481307402
237.0	0.5243333333333333	0.003299831645537225
238.0	0.5346666666666667	0.02532894698868385
239.0	0.7183333333333334	0.039852505846210244
240.0	1.0943333333333334	0.246801314601217
241.0	1.7853333333333332	0.5495066474170768
242.0	2.1839999999999997	0.35981754635740953
243.0	2.7106666666666666	0.32183467115206155
244.0	2.566333333333333	0.2394024969701768
245.0	2.0513333333333335	0.058817986666967366
246.0	1.5783333333333334	0.5429114926844789
247.0	0.9776666666666666	0.1467431618698315
248.0	0.7106666666666667	0.07159764117778061
249.0	0.5333333333333333	0.038143005766311716
250.0	0.49533333333333335	0.04812714641678046
251.0	0.5880000000000001	0.03680579664491268
252.0	0.5046666666666667	0.017518244457961234
253.0	0.5293333333333333	0.012498888839501794
254.0	0.5113333333333333	0.025037749277618586
255.0	0.5846666666666667	0.022291004663067316
256.0	0.6546666666666666	0.0032998316455371724
257.0	0.6763333333333333	0.08405289339986395
258.0	0.8376666666666667	0.23640971967234242
259.0	0.9806666666666667	0.23440752737249912
260.0	1.3193333333333335	0.14614224425386224
261.0	1.4503333333333333	0.13049223050519979
262.0	1.284	0.05070174224488416
263.0	0.9830000000000001	0.055713553108736526
264.0	0.7703333333333333	0.07172788083366807
265.0	0.731	0.061204574992397426
266.0	0.6346666666666666	0.03795025984393549
267.0	0.5873333333333334	0.0207257220756131
268.0	0.4766666666666666	0.03308910528994235
269.0	0.5023333333333334	0.027353650985238214
270.0	0.49066666666666664	0.024087802353519577
271.0	0.5536666666666666	0.010077477638553942
272.0	0.49866666666666665	0.014839886193034724
273.0	0.622	0.07257180352359077
274.0	0.5766666666666667	0.06832438965861476
275.0	0.5673333333333334	0.04850658603621665
276.0	0.58	0.017907168024751063
277.0	0.6726666666666666	0.013523641850067249
278.0	0.9193333333333333	0.2649607937454562
279.0	1.0759999999999998	0.4102032016777375
280.0	1.0813333333333333	0.20087198798129002
281.0	0.9276666666666668	0.22721697902127733
282.0	0.6146666666666666	0.037809463835864615
283.0	0.526	0.016309506430300102
284.0	0.4996666666666667	0.009672412085697947
285.0	0.4963333333333333	0.016438437341250618
286.0	0.472	0.013490737563232042
287.0	0.444	0.01512172829628502
288.0	0.47900000000000004	0.03001110905425967
289.0	0.496	0.03909816704996112
290.0	0.515	0.050800262466513584
291.0	0.5283333333333333	0.04413111776916095
292.0	0.5730000000000001	0.03556215216584432
293.0	0.6970000000000001	0.04758150901348131
294.0	0.5946666666666666	0.04375944342526409
295.0	0.577	0.04047221268969611
296.0	0.6723333333333334	0.05662351298022958
297.0	0.6986666666666667	0.05342492135906446
298.0	0.782	0.08045288476286394
299.0	1.0216666666666667	0.1597755369955683
300.0	1.3523333333333334	0.24783507060588134
301.0	1.6500000000000001	0.323119173061581
302.0	1.6513333333333333	0.3136764079252516
303.0	1.4283333333333335	0.2508576400183091
304.0	1.174	0.18708465107182545
305.0	0.8690000000000001	0.09411694852681954
306.0	0.9983333333333334	0.32145951879237017
307.0	0.9039999999999999	0.33731093469774537
308.0	0.8140000000000001	0.16226110645088876
309.0	0.7003333333333334	0.09949651026822776
310.0	0.6203333333333334	0.0627393195868605
311.0	0.586	0.0616008657947814
312.0	0.5813333333333334	0.05324367463735846
313.0	0.5196666666666666	0.034101156708957636
314.0	0.517	0.02273030282830978
315.0	0.5216666666666667	0.017133463034528545
316.0	0.5233333333333333	0.026948510575210294
317.0	0.5363333333333333	0.03655437350334732
318.0	0.6606666666666666	0.05638754787677467
319.0	0.6113333333333333	0.06728215877102106
320.0	0.6226666666666666	0.04935810189039102
321.0	0.6943333333333334	0.035188381921057756
322.0	0.9846666666666666	0.047218169760755845
323.0	0.7213333333333334	0.09345349407890298
324.0	0.6403333333333333	0.13678531435143987
325.0	0.551	0.06586349520030045
326.0	0.548	0.06963236795245921
327.0	0.533	0.09278290072349898
328.0	0.5416666666666666	0.07660432247740477
329.0	0.506	0.03758545818087984
330.0	0.5509999999999999	0.03559026084010435
331.0	0.6206666666666667	0.047842333648024454
332.0	0.6789999999999999	0.04636809247747856
333.0	0.6966666666666667	0.0328362942827327
334.0	0.7826666666666666	0.026911377189252524
335.0	0.8096666666666666	0.034120700787384495
336.0	0.735	0.0451072795307661
337.0	0.7406666666666667	0.05088767587103533
338.0	0.754	0.06642790578263522
339.0	0.8650000000000001	0.0878900828686984
340.0	1.0753333333333333	0.17498634867389573
341.0	0.9323333333333332	0.10147030216877365
342.0	0.759	0.08966976450658644
343.0	0.652	0.08149028571962835
344.0	0.6003333333333334	0.07428025010428782
345.0	0.5723333333333334	0.05609713797413278
346.0	0.5246666666666667	0.039432079439067014
347.0	0.49900000000000005	0.058759396411694614
348.0	0.5056666666666666	0.06995395310885265
349.0	0.4613333333333333	0.04134677200889516
350.0	0.465	0.03612016980395672
351.0	0.4823333333333333	0.05601388716698352
352.0	0.5433333333333333	0.05685849882725439
353.0	0.6779999999999999	0.060942595940770374
