# Supplementary material for: A porin-like protein used by bacterial predators defines a wider lipid-trapping superfamily
Source: Nat Commun. 2025 Jul 5;16:6213. doi: 10.1038/s41467-025-61633-0 (PMC12228718; doi:10.1038/s41467-025-61633-0)
Supplement: Supplementary file 4 — Source Data [file 41467_2025_61633_MOESM4_ESM.zip › source_data/Supplementary_Figure9/pentamer_OM_D_rmsf.csv]

Residue	Mean_RMSF	Std_RMSF
21.0	0.48333333333333334	0.01943078885571958
22.0	0.5116666666666666	0.02441766209574989
23.0	0.5619999999999999	0.02901723625709379
24.0	0.48233333333333334	0.021638443156156643
25.0	0.482	0.00509901951359279
26.0	0.5656666666666667	0.02456736769691772
27.0	0.47433333333333333	0.016739839372652953
28.0	0.48133333333333334	0.015195028426721987
29.0	0.661	0.04032369030731189
30.0	0.7680000000000001	0.030474032661705105
31.0	0.7696666666666667	0.0830515234993047
32.0	0.8710000000000001	0.09398226783104704
33.0	0.832	0.031843366656181295
34.0	0.5866666666666667	0.025302612952464436
35.0	0.519	0.006683312551921146
36.0	0.457	0.027940412786261155
37.0	0.492	0.07333484846919643
38.0	0.49066666666666664	0.06760834925428136
39.0	0.4666666666666666	0.03496982826507574
40.0	0.43766666666666665	0.02072572207561309
41.0	0.48100000000000004	0.025573423705088857
42.0	0.6116666666666667	0.040285095120762615
43.0	0.4656666666666667	0.028581268146968025
44.0	0.45133333333333336	0.031169785940162544
45.0	0.46399999999999997	0.03475629439396554
46.0	0.448	0.021771541057077244
47.0	0.4916666666666667	0.038352169285307575
48.0	0.5656666666666667	0.05528913897764091
49.0	0.6063333333333333	0.03893869826049943
50.0	0.5883333333333334	0.03805551500403353
51.0	0.6983333333333333	0.04235039026450116
52.0	0.57	0.02871701005791977
53.0	0.46366666666666667	0.000942809041582038
54.0	0.4086666666666667	0.006599663291074429
55.0	0.42700000000000005	0.02409702609590376
56.0	0.4696666666666667	0.036808815369268395
57.0	0.463	0.023036203390894634
58.0	0.4583333333333333	0.010274023338281636
59.0	0.5206666666666666	0.008730533902472538
60.0	0.7343333333333334	0.04644949467492143
61.0	0.8846666666666666	0.04867808085325016
62.0	1.4643333333333333	0.24023923261800706
63.0	1.4286666666666668	0.29800932125615737
64.0	1.5063333333333333	0.12485814172714402
65.0	1.1906666666666668	0.11040632026997178
66.0	0.852	0.08099794236069618
67.0	0.6566666666666667	0.06308371862497927
68.0	0.49033333333333334	0.011897712198383176
69.0	0.417	0.022992752481307374
70.0	0.41033333333333327	0.0249042611258038
71.0	0.41533333333333333	0.01470449666674184
72.0	0.38400000000000006	0.008524474568362944
73.0	0.41866666666666674	0.017441967269268163
74.0	0.49899999999999994	0.0408493165997507
75.0	0.5453333333333332	0.06191571331702115
76.0	0.856	0.16930642830875223
77.0	1.2493333333333332	0.22957545358528395
78.0	1.478	0.31146214323199317
79.0	0.766	0.02453568829277057
80.0	0.5243333333333333	0.021761331658599274
81.0	0.4416666666666667	0.025525586292102168
82.0	0.41966666666666663	0.01968643074697784
83.0	0.42300000000000004	0.005887840577551885
84.0	0.425	0.02246478726065899
85.0	0.4033333333333333	0.03227313984655905
86.0	0.39799999999999996	0.028705400188814654
87.0	0.578	0.06435837163881634
88.0	0.627	0.04414370472294624
89.0	0.8693333333333332	0.10632131593533925
90.0	0.923	0.11946826635833752
91.0	1.059	0.1429498746647463
92.0	1.0376666666666665	0.16968663929595507
93.0	0.8676666666666666	0.08035891708799685
94.0	0.8826666666666667	0.0454190366354119
95.0	0.9513333333333334	0.05765606839025906
96.0	0.8886666666666668	0.053630422543759874
97.0	0.844	0.10792590050585633
98.0	1.0496666666666667	0.1612789164425681
99.0	1.1173333333333335	0.1426425213212698
100.0	1.0130000000000001	0.14827227207629437
101.0	1.1856666666666666	0.29089555208394346
102.0	1.4889999999999999	0.3432035353353265
103.0	1.4766666666666666	0.2929531627334915
104.0	1.4703333333333333	0.24366415867382346
105.0	1.615333333333333	0.3472696678695422
106.0	1.4086666666666667	0.2638905497023759
107.0	1.0526666666666666	0.13967183761310736
108.0	1.1353333333333333	0.15569485826092286
109.0	1.1136666666666666	0.2012002871656886
110.0	0.7879999999999999	0.12134523751127058
111.0	0.7116666666666666	0.12696543711665087
112.0	0.7080000000000001	0.12241187306248798
113.0	0.5313333333333333	0.030619528989773083
114.0	0.4693333333333333	0.008653836657164767
115.0	0.43166666666666664	0.011469767022723468
116.0	0.4403333333333333	0.01579732748143038
117.0	0.45566666666666666	0.016499158227686102
118.0	0.41100000000000003	0.009933109617167554
119.0	0.39799999999999996	0.017682382946499785
120.0	0.36933333333333335	0.009877021593352712
121.0	0.38133333333333336	0.010402991022884833
122.0	0.383	0.01003327796219495
123.0	0.4623333333333333	0.009104333522498424
124.0	0.6983333333333333	0.032065904356843276
125.0	1.1039999999999999	0.08750999942863676
126.0	1.5056666666666665	0.20709471799691612
127.0	1.1580000000000001	0.16973115997561164
128.0	0.642	0.04104469108991643
129.0	0.4703333333333333	0.0271456974286698
130.0	0.409	0.020461345670963714
131.0	0.37233333333333335	0.016779617264870962
132.0	0.38166666666666665	0.013274871834493263
133.0	0.413	0.012675435561221016
134.0	0.44799999999999995	0.01959591794226542
135.0	0.47733333333333333	0.007408703590297629
136.0	0.442	0.012675435561221018
137.0	0.40199999999999997	0.009416297927883698
138.0	0.4323333333333333	0.008013876853447545
139.0	0.5196666666666666	0.04800231475900117
140.0	0.5943333333333333	0.07494145863420479
141.0	0.6409999999999999	0.05727710420985569
142.0	0.8463333333333333	0.11431632526556398
143.0	1.3386666666666667	0.22069788298838647
144.0	2.081	0.4478422341256647
145.0	2.329	0.7105917721636431
146.0	1.633	0.4951652922678109
147.0	0.9086666666666666	0.05701656679324786
148.0	0.6363333333333333	0.06885895406957292
149.0	0.5533333333333333	0.02824102610663349
150.0	0.5203333333333333	0.058505460333962735
151.0	0.4626666666666666	0.020725722075613066
152.0	0.45	0.005715476066494045
153.0	0.463	0.01416568624058386
154.0	0.509	0.027580186124583496
155.0	0.4283333333333334	0.009741092797468296
156.0	0.44733333333333336	0.023683092891108835
157.0	0.4056666666666667	0.014817407180595278
158.0	0.38000000000000006	0.01756891193747258
159.0	0.4323333333333333	0.015456030825826186
160.0	0.46166666666666667	0.012391753530294081
161.0	0.7046666666666667	0.042026446699931996
162.0	0.8409999999999999	0.08779901290257575
163.0	0.643	0.014514360704718138
164.0	0.49266666666666664	0.024526629518862867
165.0	0.4203333333333334	0.0255255862921022
166.0	0.413	0.027652606869274822
167.0	0.38933333333333336	0.01651934892448517
168.0	0.434	0.015297058540778334
169.0	0.4693333333333333	0.024944382578492946
170.0	0.49333333333333335	0.027788886667555135
171.0	0.5696666666666667	0.03714236873915763
172.0	0.6786666666666666	0.07570703768841806
173.0	0.7623333333333333	0.2339890785675453
174.0	0.7346666666666666	0.21725612125374563
175.0	0.588	0.027067816067549027
176.0	0.5473333333333333	0.09880733216158046
177.0	0.6186666666666667	0.06995395310885262
178.0	0.6886666666666668	0.056511552407941874
179.0	0.8993333333333332	0.007363574011458224
180.0	1.3736666666666666	0.02185304453744505
181.0	1.961666666666667	0.09291334074764981
182.0	1.8263333333333334	0.10338708279513881
183.0	1.517666666666667	0.11071384536522773
184.0	1.0526666666666669	0.06698424358674875
185.0	0.8063333333333333	0.05188020388891656
186.0	0.7240000000000001	0.0657317782101372
187.0	0.5966666666666667	0.0560376857322126
188.0	0.5696666666666667	0.022291004663067288
189.0	0.5896666666666667	0.06057685660015347
190.0	0.8016666666666667	0.13486866039060208
191.0	1.2566666666666666	0.3570250535871242
192.0	0.6583333333333333	0.0791973624701115
193.0	0.5546666666666668	0.006847546194724695
194.0	0.516	0.009899494936611674
195.0	0.451	0.008981462390204994
196.0	0.4203333333333334	0.0158605030044938
197.0	0.445	0.01314026889628467
198.0	0.49066666666666664	0.004784233364802446
199.0	0.455	0.005099019513592782
200.0	0.5136666666666666	0.004189935029992182
201.0	0.7366666666666667	0.02493101593508685
202.0	0.8536666666666667	0.04045024378445976
203.0	1.0250000000000001	0.038262252939417915
204.0	0.7656666666666667	0.03971845358967993
205.0	0.5656666666666667	0.027932458220182223
206.0	0.5273333333333333	0.0317525152109596
207.0	0.447	0.013928388277184124
208.0	0.49633333333333335	0.009568466729604866
209.0	0.49266666666666664	0.01791337179005922
210.0	0.474	0.018493242008906945
211.0	0.5173333333333333	0.036808815369268374
212.0	0.6236666666666667	0.07567621085181846
213.0	0.6963333333333334	0.06096082530791578
214.0	0.7023333333333334	0.06711846905948385
215.0	0.6446666666666666	0.046147107770211984
216.0	0.6513333333333334	0.02584999462712175
217.0	0.6956666666666665	0.006182412330330495
218.0	0.7916666666666666	0.06409541498595844
219.0	0.9453333333333332	0.07309506747304424
220.0	1.098	0.09600347215943114
221.0	1.4493333333333334	0.2347045423979311
222.0	1.518	0.27320444115472703
223.0	1.2686666666666666	0.26966316437775156
224.0	1.1616666666666666	0.026712460679532306
225.0	1.0733333333333333	0.056037685732212586
226.0	0.9283333333333333	0.06978697745440919
227.0	0.9293333333333332	0.15363231720210718
228.0	0.7983333333333333	0.12803732094805617
229.0	0.7523333333333334	0.08536327599670068
230.0	0.636	0.07879509290981686
231.0	0.5856666666666667	0.055823133396668285
232.0	0.584	0.04157723736212725
233.0	0.516	0.021924111536540482
234.0	0.4326666666666667	0.015326085243430211
235.0	0.537	0.009416297927883698
236.0	0.4673333333333334	0.021452790546272096
237.0	0.4606666666666666	0.018873850222522758
238.0	0.49066666666666664	0.014383632673594292
239.0	0.6156666666666667	0.05030794061466725
240.0	0.9976666666666665	0.2610368215831288
241.0	1.4639999999999997	0.5464290133829524
242.0	1.7446666666666666	0.42539733060856044
243.0	1.518	0.40396121926079326
244.0	1.7510000000000001	0.5055775575187912
245.0	1.2773333333333332	0.3180779079966975
246.0	0.9163333333333332	0.16943107415373632
247.0	0.8079999999999999	0.04944357052910587
248.0	0.6046666666666667	0.02053181812591264
249.0	0.48866666666666664	0.05144144459696116
250.0	0.48533333333333334	0.018006171781425998
251.0	0.5886666666666667	0.04521307578811932
252.0	0.49366666666666664	0.022095751225568755
253.0	0.54	0.02222611077089284
254.0	0.4913333333333334	0.02169997439834639
255.0	0.5650000000000001	0.017048949136725857
256.0	0.5866666666666667	0.04145144415122612
257.0	0.6110000000000001	0.05299056519796708
258.0	0.7640000000000001	0.05376492040974922
259.0	0.832	0.12475041750097139
260.0	0.952	0.1579641309496135
261.0	1.351	0.16359299088489904
262.0	1.2373333333333332	0.12213198689214148
263.0	1.163	0.17372008135695388
264.0	0.847	0.1104747331595178
265.0	0.701	0.02596150997149436
266.0	0.5793333333333334	0.004189935029992194
267.0	0.5456666666666666	0.017987650084309355
268.0	0.451	0.014899664425751316
269.0	0.4763333333333333	0.010656244908763863
270.0	0.4633333333333334	0.009877021593352686
271.0	0.527	0.022759613353482106
272.0	0.4996666666666667	0.007586537784494035
273.0	0.5676666666666667	0.014337208778404347
274.0	0.4896666666666667	0.016779617264870948
275.0	0.463	0.010033277962194933
276.0	0.48699999999999993	0.015297058540778343
277.0	0.7559999999999999	0.26640945929151993
278.0	1.1696666666666669	0.7677197115846092
279.0	1.478	1.1618453712377852
280.0	1.097	0.4445154665475657
281.0	0.8366666666666668	0.2676818177530098
282.0	0.6556666666666667	0.21584613861627347
283.0	0.5286666666666666	0.13271607120298415
284.0	0.45233333333333325	0.02503774927761856
285.0	0.43100000000000005	0.009899494936611653
286.0	0.429	0.01699019324983289
287.0	0.405	0.02566450207322687
288.0	0.439	0.029799328851502663
289.0	0.4533333333333333	0.016779617264870962
290.0	0.445	0.015513435037626784
291.0	0.461	0.012961481396815723
292.0	0.523	0.012727922061357866
293.0	0.7113333333333335	0.051732216482789736
294.0	0.566	0.03982461550347975
295.0	0.5623333333333332	0.04725345372445159
296.0	0.6789999999999999	0.06409888194552747
297.0	0.7553333333333333	0.11897992360991932
298.0	1.072	0.27601570003654985
299.0	1.454666666666667	0.12236648052287666
300.0	2.373666666666667	0.30991432507854305
301.0	2.920666666666667	0.6289357854520781
302.0	2.611333333333333	0.5216936095278742
303.0	2.3503333333333334	0.6623555607744898
304.0	1.9543333333333335	0.7920279175775451
305.0	1.3496666666666668	0.5939103935406045
306.0	1.0133333333333334	0.37530994598538897
307.0	0.7953333333333333	0.23062860957729328
308.0	0.7916666666666666	0.18194199319807638
309.0	0.6163333333333333	0.08359159979062222
310.0	0.5433333333333333	0.0343058142140496
311.0	0.5193333333333334	0.03210745846199744
312.0	0.5246666666666667	0.02441766209574989
313.0	0.46833333333333327	0.026886593106767723
314.0	0.461	0.022226110770892874
315.0	0.46599999999999997	0.016673332000533076
316.0	0.474	0.012328828005937964
317.0	0.45199999999999996	0.02111871208194287
318.0	0.529	0.032934277989150884
319.0	0.5083333333333333	0.03920317447463772
320.0	0.5543333333333333	0.07792874237974645
321.0	0.6466666666666666	0.047204048790566965
322.0	0.9246666666666666	0.021312489817527713
323.0	0.7063333333333334	0.045242556171030915
324.0	0.665	0.1442590262918292
325.0	0.4876666666666667	0.045987921119451464
326.0	0.447	0.04020779360604938
327.0	0.4106666666666667	0.03358901936976162
328.0	0.4663333333333333	0.030125662740520035
329.0	0.453	0.01909624744987001
330.0	0.501	0.01576916823001984
331.0	0.6056666666666666	0.009392668535736923
332.0	0.6743333333333332	0.008178562764256821
333.0	0.6679999999999998	0.0032659863237108613
334.0	0.767	0.032954514106568175
335.0	0.7680000000000001	0.0021602468994692714
336.0	0.6773333333333333	0.02209575122556879
337.0	0.7343333333333333	0.05864204028586399
338.0	0.757	0.03909816704996108
339.0	0.82	0.07034676017178522
340.0	0.9446666666666667	0.15393144217114607
341.0	0.9233333333333335	0.09597337593775107
342.0	0.797	0.039251326941476324
343.0	0.6266666666666666	0.008055363982396336
344.0	0.5516666666666666	0.01791337179005922
345.0	0.5259999999999999	0.02219609575278196
346.0	0.476	0.023423634787681172
347.0	0.43166666666666664	0.02123414441151067
348.0	0.428	0.023366642891095864
349.0	0.41733333333333333	0.031930480039541444
350.0	0.4236666666666667	0.023893281249943228
351.0	0.46399999999999997	0.027856776554368242
352.0	0.527	0.028577380332470436
353.0	0.6603333333333333	0.029601051032391072
