# Supplementary material for: A porin-like protein used by bacterial predators defines a wider lipid-trapping superfamily
Source: Nat Commun. 2025 Jul 5;16:6213. doi: 10.1038/s41467-025-61633-0 (PMC12228718; doi:10.1038/s41467-025-61633-0)
Supplement: Supplementary file 4 — Source Data [file 41467_2025_61633_MOESM4_ESM.zip › source_data/Supplementary_Figure9/pentamer_OM_E_rmsf.csv]

Residue	Mean_RMSF	Std_RMSF
21.0	0.5603333333333333	0.06243040569750894
22.0	0.5466666666666667	0.02007209228976614
23.0	0.5523333333333333	0.03445125380721125
24.0	0.48466666666666663	0.01239175353029406
25.0	0.5063333333333333	0.04910080334260211
26.0	0.56	0.04543860326491854
27.0	0.4733333333333334	0.024850665092821064
28.0	0.49499999999999994	0.043204937989385774
29.0	0.6553333333333332	0.066594961437701
30.0	0.6653333333333333	0.05149325737954011
31.0	0.6953333333333332	0.09518169758706536
32.0	0.8216666666666668	0.13042068683899632
33.0	0.9009999999999999	0.12712461078275386
34.0	0.7319999999999999	0.084581321815162
35.0	0.7040000000000001	0.1499266487319716
36.0	0.594	0.1038685066161378
37.0	0.632	0.12526239126995248
38.0	0.6026666666666666	0.07722406072951325
39.0	0.502	0.03379349049743163
40.0	0.4403333333333333	0.03239684483951415
41.0	0.47866666666666663	0.03474030640177043
42.0	0.574	0.04726520919238589
43.0	0.4583333333333333	0.0506776303927307
44.0	0.44300000000000006	0.04164132562731402
45.0	0.4706666666666666	0.03386574801903669
46.0	0.4653333333333333	0.02877885025886586
47.0	0.5	0.01979898987322333
48.0	0.575	0.013366625103842294
49.0	0.6283333333333333	0.021312489817527727
50.0	0.614	0.05189091121445708
51.0	0.703	0.04868949236402728
52.0	0.5776666666666667	0.045345586579315755
53.0	0.48033333333333333	0.037025516726831666
54.0	0.4423333333333333	0.016739839372652988
55.0	0.4383333333333333	0.010208928554075711
56.0	0.457	0.029473151624260813
57.0	0.45133333333333336	0.04187547678003864
58.0	0.4716666666666667	0.032866734279849326
59.0	0.5586666666666666	0.03919467083956978
60.0	0.7716666666666666	0.038421637422450194
61.0	0.934	0.052959103718498456
62.0	1.5120000000000002	0.2080016025579291
63.0	1.575	0.2561601061836133
64.0	1.6520000000000001	0.3374976543128361
65.0	1.2796666666666667	0.30411547514426523
66.0	0.8663333333333334	0.15395742557242534
67.0	0.6783333333333332	0.09462322947117982
68.0	0.5206666666666666	0.02819377393838731
69.0	0.431	0.007118052168020886
70.0	0.4206666666666667	0.009463379711052242
71.0	0.4226666666666667	0.01470449666674184
72.0	0.4086666666666667	0.024850665092821064
73.0	0.4446666666666666	0.04634172585862073
74.0	0.5433333333333333	0.09601851673274045
75.0	0.579	0.020992061991778353
76.0	0.8976666666666667	0.1614297232716316
77.0	1.1290000000000002	0.15230889665413508
78.0	1.286	0.35636030456080076
79.0	0.7546666666666667	0.10034053130326856
80.0	0.5256666666666666	0.02798015169524439
81.0	0.44366666666666665	0.028429249413627202
82.0	0.4543333333333333	0.02683695627716046
83.0	0.4506666666666666	0.019601587237318894
84.0	0.443	0.0197989898732233
85.0	0.4056666666666666	0.017556258776351582
86.0	0.4106666666666667	0.013670731102939903
87.0	0.6156666666666667	0.07845734863959883
88.0	0.7023333333333334	0.12046115095286485
89.0	0.778	0.14619393512272205
90.0	0.7996666666666666	0.0917617688485909
91.0	0.902	0.06842514157822402
92.0	1.0133333333333334	0.03876711091748893
93.0	0.8676666666666666	0.06111373731730772
94.0	0.8170000000000001	0.06667833231267858
95.0	1.0003333333333335	0.10843226252161091
96.0	1.0426666666666666	0.17671320141844402
97.0	0.9363333333333334	0.20735851937057112
98.0	1.1006666666666665	0.22953624744011325
99.0	1.2953333333333334	0.29090357317999527
100.0	1.261	0.3701954438761594
101.0	1.3346666666666664	0.4140091249665344
102.0	1.6526666666666667	0.45711437907328567
103.0	1.7713333333333334	0.48693348849942764
104.0	1.7870000000000001	0.5759762726594444
105.0	1.8539999999999999	0.5611220901016105
106.0	1.648	0.49250448390513824
107.0	1.214	0.30622323012251496
108.0	1.246	0.20369748812066055
109.0	1.156	0.143798470089219
110.0	0.794	0.04262237284181467
111.0	0.6926666666666667	0.05603768573221263
112.0	0.6573333333333333	0.07969246444231026
113.0	0.5056666666666666	0.009533566430716737
114.0	0.496	0.06138946706615617
115.0	0.45766666666666667	0.024417662095749918
116.0	0.4703333333333333	0.013572848714334921
117.0	0.48299999999999993	0.026242459234352786
118.0	0.44566666666666666	0.020237478982214056
119.0	0.4046666666666667	0.007845734863959886
120.0	0.37766666666666665	0.0016996731711975965
121.0	0.38166666666666665	0.008730533902472512
122.0	0.37666666666666665	0.008055363982396388
123.0	0.43966666666666665	0.01291854825005072
124.0	0.6573333333333334	0.05287931752795442
125.0	1.0039999999999998	0.03779770716150204
126.0	1.3246666666666667	0.15645304584940345
127.0	1.0223333333333333	0.057325580871215066
128.0	0.6186666666666667	0.016779617264870976
129.0	0.48266666666666663	0.006649979114420007
130.0	0.4183333333333333	0.019154343864744867
131.0	0.37200000000000005	0.007118052168020855
132.0	0.37399999999999994	0.0021602468994692888
133.0	0.4093333333333334	0.008219218670625309
134.0	0.44366666666666665	0.011671427600007736
135.0	0.505	0.021400934559032695
136.0	0.4486666666666667	0.0036817870057290905
137.0	0.42166666666666663	0.023795424396766324
138.0	0.47500000000000003	0.046504480070920715
139.0	0.5393333333333333	0.07494145863420477
140.0	0.605	0.07756717518813394
141.0	0.7996666666666666	0.13098939736567314
142.0	1.1023333333333332	0.11996203103019262
143.0	1.5093333333333334	0.059004707910094406
144.0	2.1656666666666666	0.31660736286798863
145.0	2.3206666666666664	0.3312967786676405
146.0	1.8086666666666666	0.18173668375488247
147.0	1.1633333333333333	0.11565561906895074
148.0	0.6890000000000001	0.03558089374931438
149.0	0.577	0.03062678566222709
150.0	0.513	0.039597979746446695
151.0	0.45766666666666667	0.03013672547278855
152.0	0.42333333333333334	0.018080068829760813
153.0	0.4286666666666667	0.015326085243430187
154.0	0.4666666666666666	0.02900957696271279
155.0	0.41133333333333333	0.0131993265821489
156.0	0.43	0.010614455552060434
157.0	0.4036666666666666	0.015173075568988044
158.0	0.39733333333333337	0.02811089152307738
159.0	0.4463333333333333	0.02661244487494943
160.0	0.488	0.034215006454283596
161.0	0.7526666666666667	0.054901932773102145
162.0	0.836	0.03973243846867024
163.0	0.6213333333333333	0.04189935029992177
164.0	0.5099999999999999	0.05413563213509809
165.0	0.45533333333333337	0.07699494932930488
166.0	0.43533333333333335	0.05007549855523713
167.0	0.41033333333333327	0.04184362423223985
168.0	0.44133333333333336	0.013123346456686363
169.0	0.501	0.03295451410656816
170.0	0.541	0.032954514106568154
171.0	0.585	0.04846304433964774
172.0	0.6609999999999999	0.09666436778875656
173.0	0.6503333333333333	0.04908722395446248
174.0	0.5733333333333334	0.06265957406671563
175.0	0.6703333333333333	0.15498458704730037
176.0	0.552	0.09571137166850485
177.0	0.5973333333333333	0.070759373152176
178.0	0.6829999999999999	0.044519658579104136
179.0	0.9556666666666667	0.1123842614524926
180.0	1.5136666666666667	0.2361953052501726
181.0	2.0003333333333333	0.13271607120298415
182.0	2.0376666666666665	0.2322388617111462
183.0	1.708	0.42785589474339
184.0	1.235	0.3027749439214987
185.0	0.9556666666666667	0.24206931973208742
186.0	0.824	0.18563584423991683
187.0	0.6913333333333332	0.12492486630860257
188.0	0.6436666666666667	0.08249579113843053
189.0	0.6743333333333333	0.08008467740807573
190.0	0.7426666666666666	0.08977502746062267
191.0	0.953	0.05944745579080737
192.0	0.6006666666666667	0.018624953392932006
193.0	0.5933333333333333	0.06695935749061181
194.0	0.5133333333333333	0.01977091016844924
195.0	0.447	0.01626857912254992
196.0	0.4476666666666667	0.030879694874715907
197.0	0.46799999999999997	0.043204937989385746
198.0	0.5033333333333333	0.04242902570437158
199.0	0.463	0.03069201850644562
200.0	0.5436666666666666	0.0457626728046147
201.0	0.7896666666666666	0.04227949332188779
202.0	0.951	0.08567769060068471
203.0	1.1156666666666666	0.12718577838037642
204.0	0.86	0.1496061496062244
205.0	0.608	0.09182955225125876
206.0	0.518	0.08112130833921914
207.0	0.4343333333333333	0.0249042611258038
208.0	0.48233333333333334	0.03111626941363991
209.0	0.48733333333333334	0.019686430746977884
210.0	0.4756666666666667	0.011025223605694162
211.0	0.48633333333333334	0.014636332266733446
212.0	0.541	0.0043204937989385775
213.0	0.6863333333333334	0.11181631763248555
214.0	0.7636666666666666	0.11219427594826556
215.0	0.6653333333333333	0.051512673737203356
216.0	0.665	0.045701932854822123
217.0	0.6789999999999999	0.03959797974644664
218.0	0.8043333333333335	0.08390603209675826
219.0	1.0013333333333332	0.15893255033364173
220.0	1.3286666666666667	0.3876263951567568
221.0	1.8996666666666666	0.40479816644292693
222.0	2.062333333333333	0.12950246672897348
223.0	1.9639999999999997	0.07849840762716129
224.0	1.2806666666666666	0.08205824489687522
225.0	1.1246666666666665	0.13215479139588127
226.0	0.9480000000000001	0.08451035439518637
227.0	0.9216666666666665	0.14005316450865682
228.0	0.75	0.13254684706422354
229.0	0.69	0.05960425040772404
230.0	0.6313333333333334	0.09752036824285591
231.0	0.5989999999999999	0.04373404470966149
232.0	0.6406666666666667	0.016977108770995807
233.0	0.5436666666666666	0.05186092513208335
234.0	0.4386666666666666	0.000942809041582038
235.0	0.49700000000000005	0.022642143596988948
236.0	0.4706666666666666	0.022484562605386737
237.0	0.5073333333333333	0.03308910528994229
238.0	0.5656666666666667	0.09654820327461072
239.0	0.8006666666666667	0.23409732069281686
240.0	1.2473333333333334	0.4792788564314331
241.0	1.467666666666667	0.543745855667476
242.0	1.5043333333333333	0.4302567708809344
243.0	1.203	0.2146640786593478
244.0	1.2970000000000002	0.23647973838506064
245.0	0.9313333333333332	0.13292688048530876
246.0	0.7333333333333334	0.031478387647541406
247.0	0.7293333333333333	0.03477866523539331
248.0	0.564	0.06222539674441613
249.0	0.515	0.09618038608087759
250.0	0.5073333333333333	0.021746008573733475
251.0	0.625	0.015556349186104008
252.0	0.49	0.004546060565661956
253.0	0.49900000000000005	0.004546060565661956
254.0	0.48933333333333334	0.022895899681432543
255.0	0.5793333333333333	0.01811690432226827
256.0	0.6703333333333333	0.01943078885571953
257.0	0.6393333333333334	0.011264496832477211
258.0	0.7149999999999999	0.08702107024546793
259.0	0.7603333333333334	0.09359605879641632
260.0	1.054	0.21591819438543536
261.0	1.5466666666666666	0.366206074347339
262.0	1.333	0.3218581468079791
263.0	1.0423333333333333	0.23192575440333382
264.0	0.8176666666666668	0.15105039629945438
265.0	0.6629999999999999	0.02624245923435284
266.0	0.5736666666666667	0.0328667342798493
267.0	0.5553333333333333	0.02776488589727838
268.0	0.456	0.01790716802475103
269.0	0.48633333333333334	0.016357125528513726
270.0	0.4776666666666667	0.007318166133366737
271.0	0.5306666666666667	0.012256517540566834
272.0	0.48700000000000004	0.014165686240583859
273.0	0.5746666666666665	0.057331395316082195
274.0	0.5363333333333333	0.036817870057290855
275.0	0.5536666666666666	0.0773620636286862
276.0	0.519	0.04824935232725924
277.0	0.5736666666666667	0.028778850258865823
278.0	0.6433333333333333	0.06991582240253078
279.0	0.7323333333333334	0.15004295681200397
280.0	0.8446666666666666	0.09269783648440177
281.0	0.6936666666666667	0.036012343562851996
282.0	0.5356666666666666	0.027776888874666186
283.0	0.4756666666666667	0.03816047984790316
284.0	0.4703333333333333	0.022808380526074694
285.0	0.4673333333333334	0.023697163449568272
286.0	0.4366666666666667	0.01592342788332826
287.0	0.4086666666666667	0.006944222218666558
288.0	0.43966666666666665	0.006548960901462817
289.0	0.47100000000000003	0.006164414002968979
290.0	0.4706666666666666	0.006236095644623242
291.0	0.49400000000000005	0.006480740698407849
292.0	0.554	0.011775681155103806
293.0	0.691	0.01710750322714184
294.0	0.5913333333333334	0.016499158227686123
295.0	0.5876666666666667	0.028569603116288148
296.0	0.7063333333333333	0.07960457831613006
297.0	0.7116666666666666	0.029803057263009462
298.0	0.862	0.07083784299369933
299.0	1.013	0.09263188795801731
300.0	1.4939999999999998	0.20832666655999657
301.0	1.8466666666666667	0.15837999312483322
302.0	1.7243333333333333	0.15081408716989564
303.0	1.609	0.22275696771743567
304.0	1.3553333333333333	0.21745395425749844
305.0	0.9623333333333334	0.09805214032453455
306.0	0.7873333333333333	0.05951097004381252
307.0	0.6829999999999999	0.007788880963698627
308.0	0.7936666666666666	0.06580948935289568
309.0	0.6513333333333333	0.034988887124660376
310.0	0.5956666666666667	0.04778656249988651
311.0	0.528	0.024752104287649318
312.0	0.5286666666666667	0.009285592184789422
313.0	0.47	0.005887840577551922
314.0	0.4716666666666667	0.010338708279513886
315.0	0.48100000000000004	0.012832251036613444
316.0	0.49266666666666675	0.01657977348726119
317.0	0.49333333333333335	0.03132978703335784
318.0	0.5973333333333333	0.06819742582303884
319.0	0.5650000000000001	0.05346026561849464
320.0	0.573	0.017720045146669312
321.0	0.6763333333333333	0.03759728122558276
322.0	0.9676666666666666	0.07189962138673305
323.0	0.6953333333333332	0.0384216374224502
324.0	0.582	0.033793490497431584
325.0	0.5216666666666666	0.018571184369578792
326.0	0.519	0.04266927075386531
327.0	0.49300000000000005	0.044549597828338096
328.0	0.4993333333333334	0.00910433352249845
329.0	0.47100000000000003	0.011313708498984745
330.0	0.525	0.01557776192739724
331.0	0.624	0.05314759323494021
332.0	0.68	0.05734689762024332
333.0	0.6663333333333333	0.04902607016226729
334.0	0.7360000000000001	0.05499696961348567
335.0	0.751	0.04418144406874899
336.0	0.6829999999999999	0.06153048025166067
337.0	0.7736666666666667	0.0821800191990459
338.0	0.8293333333333335	0.10496454427832079
339.0	0.967	0.1408261339382716
340.0	1.1986666666666668	0.30855613571745566
341.0	1.0793333333333333	0.24160344000494327
342.0	0.8596666666666666	0.1765414650695096
343.0	0.6663333333333333	0.0861793994460909
344.0	0.5726666666666667	0.04515405728048022
345.0	0.5459999999999999	0.027652606869274822
346.0	0.49	0.0181842422626478
347.0	0.45966666666666667	0.018803073034893935
348.0	0.462	0.014966629547095755
349.0	0.43566666666666665	0.011440668201153642
350.0	0.45566666666666666	0.007717224601860182
351.0	0.4816666666666667	0.019154343864744853
352.0	0.5336666666666666	0.025315783394730056
353.0	0.6606666666666667	0.04786323107447813
