# Supplementary material for: A porin-like protein used by bacterial predators defines a wider lipid-trapping superfamily
Source: Nat Commun. 2025 Jul 5;16:6213. doi: 10.1038/s41467-025-61633-0 (PMC12228718; doi:10.1038/s41467-025-61633-0)
Supplement: Supplementary file 4 — Source Data [file 41467_2025_61633_MOESM4_ESM.zip › source_data/Supplementary_Figure9/Pentamer/500ns_3/rmsf-A-3.xvg]

# This file was created Thu Feb  8 20:47:09 2024
# Created by:
#                       :-) GROMACS - gmx rmsf, 2022.3 (-:
# 
# Executable:   /storage/chem/lfsmgr/SRG/GROMACS/2022.3/bin/gmx
# Data prefix:  /storage/chem/lfsmgr/SRG/GROMACS/2022.3
# Working dir:  /storage/lfsmgr_grp/lfsmgr/bd0427/pentamer/IM/MD1/CG2AT/FINAL/IM/500ns_3
# Command line:
#   gmx rmsf -f md-center.xtc -s md.tpr -o rmsf-A.xvg -oq rmsf-A.pdb -res -aniso -n chains.ndx
# gmx rmsf is part of G R O M A C S:
#
# Good gRace! Old Maple Actually Chews Slate
#
@    title "RMS fluctuation"
@    xaxis  label "Residue"
@    yaxis  label "(nm)"
@TYPE xy
    0   0.0572
    1   0.0553
    2   0.0655
    3   0.0540
    4   0.0516
    5   0.0589
    6   0.0514
    7   0.0530
    8   0.0698
    9   0.0781
   10   0.0839
   11   0.0954
   12   0.1093
   13   0.0875
   14   0.0850
   15   0.0743
   16   0.0777
   17   0.0681
   18   0.0507
   19   0.0448
   20   0.0491
   21   0.0603
   22   0.0473
   23   0.0473
   24   0.0490
   25   0.0485
   26   0.0524
   27   0.0596
   28   0.0653
   29   0.0624
   30   0.0671
   31   0.0548
   32   0.0460
   33   0.0443
   34   0.0454
   35   0.0461
   36   0.0426
   37   0.0444
   38   0.0537
   39   0.0802
   40   0.1202
   41   0.1767
   42   0.1910
   43   0.1988
   44   0.1388
   45   0.0871
   46   0.0669
   47   0.0487
   48   0.0431
   49   0.0433
   50   0.0415
   51   0.0391
   52   0.0425
   53   0.0459
   54   0.0598
   55   0.1114
   56   0.1304
   57   0.1345
   58   0.0773
   59   0.0524
   60   0.0445
   61   0.0433
   62   0.0416
   63   0.0440
   64   0.0409
   65   0.0390
   66   0.0536
   67   0.0577
   68   0.0619
   69   0.0661
   70   0.0776
   71   0.0826
   72   0.0739
   73   0.0745
   74   0.0859
   75   0.0872
   76   0.0797
   77   0.0932
   78   0.1083
   79   0.1004
   80   0.1047
   81   0.1351
   82   0.1443
   83   0.1442
   84   0.1497
   85   0.1318
   86   0.1019
   87   0.1117
   88   0.1023
   89   0.0731
   90   0.0642
   91   0.0625
   92   0.0494
   93   0.0475
   94   0.0437
   95   0.0446
   96   0.0448
   97   0.0420
   98   0.0407
   99   0.0381
  100   0.0388
  101   0.0389
  102   0.0445
  103   0.0710
  104   0.0993
  105   0.1267
  106   0.1066
  107   0.0717
  108   0.0513
  109   0.0422
  110   0.0379
  111   0.0382
  112   0.0406
  113   0.0413
  114   0.0409
  115   0.0405
  116   0.0397
  117   0.0435
  118   0.0505
  119   0.0578
  120   0.0687
  121   0.0971
  122   0.1378
  123   0.1960
  124   0.2044
  125   0.1155
  126   0.0841
  127   0.0611
  128   0.0542
  129   0.0482
  130   0.0436
  131   0.0445
  132   0.0486
  133   0.0478
  134   0.0417
  135   0.0437
  136   0.0418
  137   0.0401
  138   0.0479
  139   0.0530
  140   0.0884
  141   0.2015
  142   0.0952
  143   0.0629
  144   0.0520
  145   0.0458
  146   0.0417
  147   0.0462
  148   0.0496
  149   0.0510
  150   0.0617
  151   0.0866
  152   0.1168
  153   0.0928
  154   0.0538
  155   0.0491
  156   0.0562
  157   0.0642
  158   0.0830
  159   0.1236
  160   0.1857
  161   0.1802
  162   0.1492
  163   0.1124
  164   0.0854
  165   0.0785
  166   0.0674
  167   0.0633
  168   0.0655
  169   0.0776
  170   0.1113
  171   0.0577
  172   0.0565
  173   0.0511
  174   0.0447
  175   0.0436
  176   0.0458
  177   0.0523
  178   0.0597
  179   0.0763
  180   0.0942
  181   0.0878
  182   0.1045
  183   0.0825
  184   0.0737
  185   0.0706
  186   0.0579
  187   0.0558
  188   0.0517
  189   0.0478
  190   0.0487
  191   0.0555
  192   0.0779
  193   0.0786
  194   0.0712
  195   0.0662
  196   0.0656
  197   0.0750
  198   0.0934
  199   0.1124
  200   0.1716
  201   0.2047
  202   0.2058
  203   0.1278
  204   0.1075
  205   0.0956
  206   0.1094
  207   0.1048
  208   0.0847
  209   0.0692
  210   0.0597
  211   0.0596
  212   0.0506
  213   0.0473
  214   0.0606
  215   0.0569
  216   0.0572
  217   0.0544
  218   0.0741
  219   0.0976
  220   0.1470
  221   0.1675
  222   0.1503
  223   0.1523
  224   0.1162
  225   0.0969
  226   0.0953
  227   0.0726
  228   0.0590
  229   0.0552
  230   0.0655
  231   0.0527
  232   0.0562
  233   0.0504
  234   0.0561
  235   0.0589
  236   0.0658
  237   0.0861
  238   0.1026
  239   0.1311
  240   0.1758
  241   0.1391
  242   0.1179
  243   0.0854
  244   0.0670
  245   0.0557
  246   0.0524
  247   0.0465
  248   0.0498
  249   0.0494
  250   0.0540
  251   0.0539
  252   0.0631
  253   0.0577
  254   0.0613
  255   0.0608
  256   0.0660
  257   0.0619
  258   0.0660
  259   0.0825
  260   0.0733
  261   0.0558
  262   0.0521
  263   0.0499
  264   0.0494
  265   0.0464
  266   0.0437
  267   0.0464
  268   0.0477
  269   0.0480
  270   0.0502
  271   0.0560
  272   0.0675
  273   0.0568
  274   0.0570
  275   0.0751
  276   0.0713
  277   0.0919
  278   0.1658
  279   0.2512
  280   0.2830
  281   0.2524
  282   0.2105
  283   0.1547
  284   0.0964
  285   0.0830
  286   0.0734
  287   0.0738
  288   0.0646
  289   0.0598
  290   0.0570
  291   0.0551
  292   0.0486
  293   0.0492
  294   0.0492
  295   0.0520
  296   0.0535
  297   0.0683
  298   0.0625
  299   0.0590
  300   0.0632
  301   0.0839
  302   0.0665
  303   0.0541
  304   0.0526
  305   0.0528
  306   0.0530
  307   0.0557
  308   0.0495
  309   0.0533
  310   0.0610
  311   0.0656
  312   0.0644
  313   0.0717
  314   0.0744
  315   0.0660
  316   0.0655
  317   0.0643
  318   0.0695
  319   0.0780
  320   0.0883
  321   0.0814
  322   0.0698
  323   0.0608
  324   0.0559
  325   0.0497
  326   0.0481
  327   0.0473
  328   0.0423
  329   0.0452
  330   0.0469
  331   0.0518
  332   0.0636
