# Supplementary material for: A porin-like protein used by bacterial predators defines a wider lipid-trapping superfamily
Source: Nat Commun. 2025 Jul 5;16:6213. doi: 10.1038/s41467-025-61633-0 (PMC12228718; doi:10.1038/s41467-025-61633-0)
Supplement: Supplementary file 4 — Source Data [file 41467_2025_61633_MOESM4_ESM.zip › source_data/Supplementary_Figure9/Pentamer/500ns_3/rmsf-B-3.xvg]

# This file was created Thu Feb  8 20:51:21 2024
# Created by:
#                       :-) GROMACS - gmx rmsf, 2022.3 (-:
# 
# Executable:   /storage/chem/lfsmgr/SRG/GROMACS/2022.3/bin/gmx
# Data prefix:  /storage/chem/lfsmgr/SRG/GROMACS/2022.3
# Working dir:  /storage/lfsmgr_grp/lfsmgr/bd0427/pentamer/IM/MD1/CG2AT/FINAL/IM/500ns_3
# Command line:
#   gmx rmsf -f md-center.xtc -s md.tpr -o rmsf-B.xvg -oq rmsf-B.pdb -res -aniso -n chains.ndx
# gmx rmsf is part of G R O M A C S:
#
# Giant Rising Ordinary Mutants for A Clerical Setup
#
@    title "RMS fluctuation"
@    xaxis  label "Residue"
@    yaxis  label "(nm)"
@TYPE xy
    0   0.0504
    1   0.0513
    2   0.0530
    3   0.0495
    4   0.0500
    5   0.0536
    6   0.0475
    7   0.0496
    8   0.0635
    9   0.0710
   10   0.0750
   11   0.0908
   12   0.0935
   13   0.0712
   14   0.0699
   15   0.0607
   16   0.0642
   17   0.0671
   18   0.0650
   19   0.0510
   20   0.0558
   21   0.0750
   22   0.0536
   23   0.0476
   24   0.0476
   25   0.0512
   26   0.0486
   27   0.0523
   28   0.0591
   29   0.0625
   30   0.0703
   31   0.0593
   32   0.0524
   33   0.0465
   34   0.0435
   35   0.0443
   36   0.0457
   37   0.0490
   38   0.0584
   39   0.0749
   40   0.1276
   41   0.1760
   42   0.1700
   43   0.1481
   44   0.1176
   45   0.0855
   46   0.0639
   47   0.0531
   48   0.0433
   49   0.0416
   50   0.0427
   51   0.0411
   52   0.0464
   53   0.0536
   54   0.0577
   55   0.0741
   56   0.0992
   57   0.0978
   58   0.0761
   59   0.0568
   60   0.0462
   61   0.0488
   62   0.0476
   63   0.0439
   64   0.0386
   65   0.0391
   66   0.0564
   67   0.0683
   68   0.0750
   69   0.0841
   70   0.0880
   71   0.0881
   72   0.0818
   73   0.0813
   74   0.0918
   75   0.0996
   76   0.0963
   77   0.1096
   78   0.1223
   79   0.1366
   80   0.1441
   81   0.1662
   82   0.1738
   83   0.1877
   84   0.1997
   85   0.1962
   86   0.1474
   87   0.1329
   88   0.1266
   89   0.0868
   90   0.0704
   91   0.0706
   92   0.0601
   93   0.0550
   94   0.0480
   95   0.0480
   96   0.0468
   97   0.0412
   98   0.0407
   99   0.0399
  100   0.0401
  101   0.0391
  102   0.0453
  103   0.0702
  104   0.1136
  105   0.1684
  106   0.1164
  107   0.0686
  108   0.0638
  109   0.0510
  110   0.0411
  111   0.0425
  112   0.0456
  113   0.0471
  114   0.0490
  115   0.0457
  116   0.0462
  117   0.0503
  118   0.0576
  119   0.0673
  120   0.0816
  121   0.1052
  122   0.1385
  123   0.2236
  124   0.2779
  125   0.2038
  126   0.0974
  127   0.0664
  128   0.0633
  129   0.0581
  130   0.0477
  131   0.0494
  132   0.0469
  133   0.0503
  134   0.0460
  135   0.0495
  136   0.0487
  137   0.0486
  138   0.0527
  139   0.0701
  140   0.1110
  141   0.1226
  142   0.1050
  143   0.0722
  144   0.0613
  145   0.0547
  146   0.0440
  147   0.0496
  148   0.0567
  149   0.0589
  150   0.0570
  151   0.0533
  152   0.0539
  153   0.0546
  154   0.0480
  155   0.0511
  156   0.0647
  157   0.0723
  158   0.1127
  159   0.1440
  160   0.2021
  161   0.2630
  162   0.2247
  163   0.1549
  164   0.1177
  165   0.0763
  166   0.0607
  167   0.0550
  168   0.0515
  169   0.0714
  170   0.1107
  171   0.0645
  172   0.0700
  173   0.0592
  174   0.0499
  175   0.0485
  176   0.0482
  177   0.0527
  178   0.0541
  179   0.0838
  180   0.1060
  181   0.0923
  182   0.1177
  183   0.0888
  184   0.0654
  185   0.0583
  186   0.0534
  187   0.0545
  188   0.0513
  189   0.0463
  190   0.0466
  191   0.0560
  192   0.0694
  193   0.0699
  194   0.0735
  195   0.0679
  196   0.0746
  197   0.0789
  198   0.1181
  199   0.2038
  200   0.2367
  201   0.2125
  202   0.1843
  203   0.1172
  204   0.1004
  205   0.0903
  206   0.0890
  207   0.0853
  208   0.0761
  209   0.0588
  210   0.0543
  211   0.0527
  212   0.0452
  213   0.0430
  214   0.0551
  215   0.0546
  216   0.0554
  217   0.0543
  218   0.0654
  219   0.0781
  220   0.0972
  221   0.1269
  222   0.1240
  223   0.1454
  224   0.1022
  225   0.0761
  226   0.0676
  227   0.0553
  228   0.0500
  229   0.0494
  230   0.0625
  231   0.0497
  232   0.0509
  233   0.0479
  234   0.0521
  235   0.0563
  236   0.0604
  237   0.0742
  238   0.0881
  239   0.1240
  240   0.1753
  241   0.1438
  242   0.1095
  243   0.0849
  244   0.0665
  245   0.0566
  246   0.0505
  247   0.0439
  248   0.0463
  249   0.0460
  250   0.0515
  251   0.0489
  252   0.0534
  253   0.0516
  254   0.0540
  255   0.0535
  256   0.0608
  257   0.0614
  258   0.0663
  259   0.0846
  260   0.0732
  261   0.0555
  262   0.0490
  263   0.0473
  264   0.0467
  265   0.0428
  266   0.0396
  267   0.0420
  268   0.0438
  269   0.0440
  270   0.0449
  271   0.0515
  272   0.0597
  273   0.0551
  274   0.0554
  275   0.0631
  276   0.0658
  277   0.0779
  278   0.1206
  279   0.1724
  280   0.1920
  281   0.1694
  282   0.1466
  283   0.1197
  284   0.0920
  285   0.0734
  286   0.0631
  287   0.0662
  288   0.0584
  289   0.0532
  290   0.0515
  291   0.0515
  292   0.0451
  293   0.0461
  294   0.0470
  295   0.0477
  296   0.0497
  297   0.0659
  298   0.0629
  299   0.0601
  300   0.0664
  301   0.0889
  302   0.0642
  303   0.0674
  304   0.0557
  305   0.0563
  306   0.0495
  307   0.0497
  308   0.0463
  309   0.0503
  310   0.0604
  311   0.0686
  312   0.0640
  313   0.0729
  314   0.0764
  315   0.0685
  316   0.0728
  317   0.0711
  318   0.0798
  319   0.0856
  320   0.0859
  321   0.0725
  322   0.0610
  323   0.0584
  324   0.0557
  325   0.0503
  326   0.0481
  327   0.0485
  328   0.0438
  329   0.0455
  330   0.0466
  331   0.0504
  332   0.0632
