# Supplementary material for: A porin-like protein used by bacterial predators defines a wider lipid-trapping superfamily
Source: Nat Commun. 2025 Jul 5;16:6213. doi: 10.1038/s41467-025-61633-0 (PMC12228718; doi:10.1038/s41467-025-61633-0)
Supplement: Supplementary file 4 — Source Data [file 41467_2025_61633_MOESM4_ESM.zip › source_data/Supplementary_Figure9/Pentamer/500ns_3/rmsf-C-3.xvg]

# This file was created Thu Feb  8 20:55:47 2024
# Created by:
#                       :-) GROMACS - gmx rmsf, 2022.3 (-:
# 
# Executable:   /storage/chem/lfsmgr/SRG/GROMACS/2022.3/bin/gmx
# Data prefix:  /storage/chem/lfsmgr/SRG/GROMACS/2022.3
# Working dir:  /storage/lfsmgr_grp/lfsmgr/bd0427/pentamer/IM/MD1/CG2AT/FINAL/IM/500ns_3
# Command line:
#   gmx rmsf -f md-center.xtc -s md.tpr -o rmsf-C.xvg -oq rmsf-C.pdb -res -aniso -n chains.ndx
# gmx rmsf is part of G R O M A C S:
#
# Great Red Oystrich Makes All Chemists Sane
#
@    title "RMS fluctuation"
@    xaxis  label "Residue"
@    yaxis  label "(nm)"
@TYPE xy
    0   0.0505
    1   0.0484
    2   0.0530
    3   0.0492
    4   0.0500
    5   0.0556
    6   0.0475
    7   0.0502
    8   0.0672
    9   0.0728
   10   0.0766
   11   0.0735
   12   0.0752
   13   0.0620
   14   0.0547
   15   0.0495
   16   0.0476
   17   0.0449
   18   0.0433
   19   0.0414
   20   0.0431
   21   0.0534
   22   0.0414
   23   0.0414
   24   0.0454
   25   0.0438
   26   0.0459
   27   0.0522
   28   0.0576
   29   0.0558
   30   0.0647
   31   0.0526
   32   0.0436
   33   0.0425
   34   0.0443
   35   0.0477
   36   0.0481
   37   0.0461
   38   0.0514
   39   0.0765
   40   0.1261
   41   0.1657
   42   0.1711
   43   0.1665
   44   0.1162
   45   0.0763
   46   0.0620
   47   0.0489
   48   0.0404
   49   0.0402
   50   0.0413
   51   0.0387
   52   0.0418
   53   0.0474
   54   0.0529
   55   0.0924
   56   0.1287
   57   0.1170
   58   0.0661
   59   0.0494
   60   0.0466
   61   0.0442
   62   0.0442
   63   0.0429
   64   0.0403
   65   0.0416
   66   0.0519
   67   0.0551
   68   0.0806
   69   0.0674
   70   0.0801
   71   0.0825
   72   0.0725
   73   0.0764
   74   0.0889
   75   0.0860
   76   0.0807
   77   0.0961
   78   0.1075
   79   0.1032
   80   0.1118
   81   0.1334
   82   0.1403
   83   0.1433
   84   0.1546
   85   0.1399
   86   0.1101
   87   0.1191
   88   0.1089
   89   0.0776
   90   0.0692
   91   0.0686
   92   0.0578
   93   0.0519
   94   0.0474
   95   0.0469
   96   0.0449
   97   0.0409
   98   0.0400
   99   0.0385
  100   0.0390
  101   0.0386
  102   0.0438
  103   0.0652
  104   0.1115
  105   0.1608
  106   0.1017
  107   0.0587
  108   0.0509
  109   0.0420
  110   0.0387
  111   0.0382
  112   0.0407
  113   0.0457
  114   0.0463
  115   0.0486
  116   0.0491
  117   0.0517
  118   0.0558
  119   0.0590
  120   0.0823
  121   0.1129
  122   0.1805
  123   0.2405
  124   0.2409
  125   0.1793
  126   0.1264
  127   0.0738
  128   0.0572
  129   0.0530
  130   0.0456
  131   0.0446
  132   0.0437
  133   0.0469
  134   0.0403
  135   0.0436
  136   0.0404
  137   0.0384
  138   0.0441
  139   0.0493
  140   0.0690
  141   0.0809
  142   0.0691
  143   0.0536
  144   0.0468
  145   0.0434
  146   0.0376
  147   0.0411
  148   0.0445
  149   0.0475
  150   0.0498
  151   0.0596
  152   0.0551
  153   0.0550
  154   0.0543
  155   0.0494
  156   0.0575
  157   0.0700
  158   0.0882
  159   0.1411
  160   0.2013
  161   0.1966
  162   0.1444
  163   0.1140
  164   0.0937
  165   0.0794
  166   0.0662
  167   0.0599
  168   0.0535
  169   0.0633
  170   0.0770
  171   0.0531
  172   0.0574
  173   0.0514
  174   0.0429
  175   0.0420
  176   0.0452
  177   0.0512
  178   0.0502
  179   0.0584
  180   0.0843
  181   0.0873
  182   0.1059
  183   0.0851
  184   0.0599
  185   0.0557
  186   0.0511
  187   0.0550
  188   0.0505
  189   0.0461
  190   0.0490
  191   0.0603
  192   0.0618
  193   0.0623
  194   0.0629
  195   0.0673
  196   0.0778
  197   0.0882
  198   0.1084
  199   0.1417
  200   0.1958
  201   0.3039
  202   0.2396
  203   0.1757
  204   0.1523
  205   0.1230
  206   0.1160
  207   0.0940
  208   0.0769
  209   0.0626
  210   0.0568
  211   0.0588
  212   0.0520
  213   0.0466
  214   0.0551
  215   0.0536
  216   0.0508
  217   0.0509
  218   0.0777
  219   0.1205
  220   0.2163
  221   0.2779
  222   0.3153
  223   0.3957
  224   0.3070
  225   0.1504
  226   0.0860
  227   0.0614
  228   0.0502
  229   0.0482
  230   0.0598
  231   0.0519
  232   0.0557
  233   0.0523
  234   0.0582
  235   0.0629
  236   0.0693
  237   0.0946
  238   0.1057
  239   0.1252
  240   0.1658
  241   0.1459
  242   0.1340
  243   0.0931
  244   0.0750
  245   0.0605
  246   0.0579
  247   0.0513
  248   0.0532
  249   0.0509
  250   0.0552
  251   0.0490
  252   0.0592
  253   0.0468
  254   0.0452
  255   0.0520
  256   0.0603
  257   0.0659
  258   0.0681
  259   0.0840
  260   0.0705
  261   0.0543
  262   0.0483
  263   0.0480
  264   0.0464
  265   0.0465
  266   0.0437
  267   0.0474
  268   0.0501
  269   0.0513
  270   0.0547
  271   0.0594
  272   0.0786
  273   0.0665
  274   0.0686
  275   0.0865
  276   0.0807
  277   0.1020
  278   0.1594
  279   0.2717
  280   0.2929
  281   0.2771
  282   0.2028
  283   0.1539
  284   0.1088
  285   0.0908
  286   0.0877
  287   0.0790
  288   0.0689
  289   0.0612
  290   0.0576
  291   0.0571
  292   0.0507
  293   0.0496
  294   0.0498
  295   0.0500
  296   0.0487
  297   0.0531
  298   0.0539
  299   0.0568
  300   0.0643
  301   0.0833
  302   0.0667
  303   0.0557
  304   0.0493
  305   0.0463
  306   0.0424
  307   0.0479
  308   0.0484
  309   0.0554
  310   0.0660
  311   0.0684
  312   0.0659
  313   0.0746
  314   0.0764
  315   0.0693
  316   0.0731
  317   0.0736
  318   0.0783
  319   0.0841
  320   0.0804
  321   0.0756
  322   0.0635
  323   0.0563
  324   0.0531
  325   0.0479
  326   0.0447
  327   0.0447
  328   0.0434
  329   0.0434
  330   0.0469
  331   0.0505
  332   0.0626
