# Supplementary material for: A porin-like protein used by bacterial predators defines a wider lipid-trapping superfamily
Source: Nat Commun. 2025 Jul 5;16:6213. doi: 10.1038/s41467-025-61633-0 (PMC12228718; doi:10.1038/s41467-025-61633-0)
Supplement: Supplementary file 4 — Source Data [file 41467_2025_61633_MOESM4_ESM.zip › source_data/Supplementary_Figure9/Pentamer/500ns_3/rmsf-D-3.xvg]

# This file was created Thu Feb  8 21:00:13 2024
# Created by:
#                       :-) GROMACS - gmx rmsf, 2022.3 (-:
# 
# Executable:   /storage/chem/lfsmgr/SRG/GROMACS/2022.3/bin/gmx
# Data prefix:  /storage/chem/lfsmgr/SRG/GROMACS/2022.3
# Working dir:  /storage/lfsmgr_grp/lfsmgr/bd0427/pentamer/IM/MD1/CG2AT/FINAL/IM/500ns_3
# Command line:
#   gmx rmsf -f md-center.xtc -s md.tpr -o rmsf-D.xvg -oq rmsf-D.pdb -res -aniso -n chains.ndx
# gmx rmsf is part of G R O M A C S:
#
# Gromacs Runs One Microsecond At Cannonball Speeds
#
@    title "RMS fluctuation"
@    xaxis  label "Residue"
@    yaxis  label "(nm)"
@TYPE xy
    0   0.0549
    1   0.0553
    2   0.0637
    3   0.0526
    4   0.0523
    5   0.0591
    6   0.0514
    7   0.0520
    8   0.0677
    9   0.0671
   10   0.0671
   11   0.0848
   12   0.0925
   13   0.0655
   14   0.0669
   15   0.0618
   16   0.0751
   17   0.0703
   18   0.0506
   19   0.0460
   20   0.0493
   21   0.0603
   22   0.0426
   23   0.0429
   24   0.0452
   25   0.0434
   26   0.0513
   27   0.0605
   28   0.0601
   29   0.0623
   30   0.0713
   31   0.0568
   32   0.0461
   33   0.0405
   34   0.0417
   35   0.0470
   36   0.0433
   37   0.0477
   38   0.0551
   39   0.0828
   40   0.1694
   41   0.2374
   42   0.2477
   43   0.2182
   44   0.1212
   45   0.0824
   46   0.0624
   47   0.0535
   48   0.0462
   49   0.0476
   50   0.0456
   51   0.0407
   52   0.0433
   53   0.0531
   54   0.0599
   55   0.1144
   56   0.2425
   57   0.2521
   58   0.0839
   59   0.0531
   60   0.0472
   61   0.0434
   62   0.0457
   63   0.0468
   64   0.0424
   65   0.0430
   66   0.0556
   67   0.0530
   68   0.0638
   69   0.0754
   70   0.0805
   71   0.0836
   72   0.0809
   73   0.0858
   74   0.0959
   75   0.1082
   76   0.1138
   77   0.1330
   78   0.1467
   79   0.1536
   80   0.1764
   81   0.2145
   82   0.2194
   83   0.2342
   84   0.2426
   85   0.2202
   86   0.1537
   87   0.1463
   88   0.1165
   89   0.0801
   90   0.0797
   91   0.0849
   92   0.0560
   93   0.0510
   94   0.0494
   95   0.0470
   96   0.0494
   97   0.0455
   98   0.0424
   99   0.0395
  100   0.0408
  101   0.0419
  102   0.0490
  103   0.0716
  104   0.0989
  105   0.1274
  106   0.1093
  107   0.0628
  108   0.0460
  109   0.0415
  110   0.0379
  111   0.0409
  112   0.0440
  113   0.0544
  114   0.0621
  115   0.0493
  116   0.0461
  117   0.0496
  118   0.0557
  119   0.0634
  120   0.0809
  121   0.1053
  122   0.1295
  123   0.1690
  124   0.2463
  125   0.1775
  126   0.1007
  127   0.0657
  128   0.0608
  129   0.0577
  130   0.0526
  131   0.0553
  132   0.0517
  133   0.0584
  134   0.0465
  135   0.0459
  136   0.0424
  137   0.0383
  138   0.0437
  139   0.0470
  140   0.0668
  141   0.0825
  142   0.0805
  143   0.0631
  144   0.0439
  145   0.0432
  146   0.0399
  147   0.0469
  148   0.0508
  149   0.0501
  150   0.0524
  151   0.0696
  152   0.0789
  153   0.0661
  154   0.0751
  155   0.0779
  156   0.0743
  157   0.0743
  158   0.0950
  159   0.2112
  160   0.1980
  161   0.3216
  162   0.3093
  163   0.1938
  164   0.1306
  165   0.0997
  166   0.0793
  167   0.0629
  168   0.0550
  169   0.0611
  170   0.0811
  171   0.0552
  172   0.0589
  173   0.0516
  174   0.0445
  175   0.0436
  176   0.0461
  177   0.0513
  178   0.0542
  179   0.0734
  180   0.1082
  181   0.1117
  182   0.1427
  183   0.1060
  184   0.0685
  185   0.0582
  186   0.0485
  187   0.0507
  188   0.0496
  189   0.0454
  190   0.0454
  191   0.0532
  192   0.0678
  193   0.0665
  194   0.0599
  195   0.0592
  196   0.0592
  197   0.0753
  198   0.1007
  199   0.1811
  200   0.2255
  201   0.2337
  202   0.1915
  203   0.1123
  204   0.1072
  205   0.0927
  206   0.0918
  207   0.0764
  208   0.0648
  209   0.0608
  210   0.0536
  211   0.0517
  212   0.0439
  213   0.0421
  214   0.0528
  215   0.0468
  216   0.0483
  217   0.0576
  218   0.0832
  219   0.1393
  220   0.2318
  221   0.2650
  222   0.2176
  223   0.2755
  224   0.1802
  225   0.1031
  226   0.1000
  227   0.0731
  228   0.0599
  229   0.0490
  230   0.0602
  231   0.0480
  232   0.0485
  233   0.0488
  234   0.0539
  235   0.0573
  236   0.0616
  237   0.0870
  238   0.0776
  239   0.0991
  240   0.1397
  241   0.1150
  242   0.1017
  243   0.0762
  244   0.0684
  245   0.0593
  246   0.0557
  247   0.0438
  248   0.0481
  249   0.0478
  250   0.0550
  251   0.0481
  252   0.0600
  253   0.0569
  254   0.0638
  255   0.0624
  256   0.0670
  257   0.0673
  258   0.0693
  259   0.0821
  260   0.0698
  261   0.0576
  262   0.0533
  263   0.0536
  264   0.0497
  265   0.0471
  266   0.0440
  267   0.0477
  268   0.0474
  269   0.0477
  270   0.0490
  271   0.0542
  272   0.0656
  273   0.0526
  274   0.0522
  275   0.0647
  276   0.0702
  277   0.0832
  278   0.1250
  279   0.2112
  280   0.3005
  281   0.2921
  282   0.2395
  283   0.1495
  284   0.1199
  285   0.0899
  286   0.0718
  287   0.0722
  288   0.0639
  289   0.0574
  290   0.0564
  291   0.0561
  292   0.0519
  293   0.0519
  294   0.0539
  295   0.0535
  296   0.0534
  297   0.0648
  298   0.0578
  299   0.0585
  300   0.0666
  301   0.0806
  302   0.0614
  303   0.0538
  304   0.0495
  305   0.0513
  306   0.0495
  307   0.0526
  308   0.0538
  309   0.0609
  310   0.0703
  311   0.0790
  312   0.0855
  313   0.0867
  314   0.0904
  315   0.0857
  316   0.0846
  317   0.1035
  318   0.1351
  319   0.1847
  320   0.1565
  321   0.0929
  322   0.0734
  323   0.0613
  324   0.0602
  325   0.0555
  326   0.0496
  327   0.0476
  328   0.0463
  329   0.0431
  330   0.0458
  331   0.0521
  332   0.0666
