# Supplementary material for: A porin-like protein used by bacterial predators defines a wider lipid-trapping superfamily
Source: Nat Commun. 2025 Jul 5;16:6213. doi: 10.1038/s41467-025-61633-0 (PMC12228718; doi:10.1038/s41467-025-61633-0)
Supplement: Supplementary file 4 — Source Data [file 41467_2025_61633_MOESM4_ESM.zip › source_data/Supplementary_Figure9/Pentamer/500ns_3/rmsf-E-3.xvg]

# This file was created Thu Feb  8 21:04:37 2024
# Created by:
#                       :-) GROMACS - gmx rmsf, 2022.3 (-:
# 
# Executable:   /storage/chem/lfsmgr/SRG/GROMACS/2022.3/bin/gmx
# Data prefix:  /storage/chem/lfsmgr/SRG/GROMACS/2022.3
# Working dir:  /storage/lfsmgr_grp/lfsmgr/bd0427/pentamer/IM/MD1/CG2AT/FINAL/IM/500ns_3
# Command line:
#   gmx rmsf -f md-center.xtc -s md.tpr -o rmsf-E.xvg -oq rmsf-E.pdb -res -aniso -n chains.ndx
# gmx rmsf is part of G R O M A C S:
#
# Georgetown Riga Oslo Madrid Amsterdam Chisinau Stockholm
#
@    title "RMS fluctuation"
@    xaxis  label "Residue"
@    yaxis  label "(nm)"
@TYPE xy
    0   0.0611
    1   0.0551
    2   0.0622
    3   0.0574
    4   0.0584
    5   0.0615
    6   0.0540
    7   0.0574
    8   0.0697
    9   0.0701
   10   0.0764
   11   0.0920
   12   0.0942
   13   0.0911
   14   0.0865
   15   0.0750
   16   0.0741
   17   0.0662
   18   0.0566
   19   0.0495
   20   0.0570
   21   0.0737
   22   0.0564
   23   0.0516
   24   0.0537
   25   0.0541
   26   0.0579
   27   0.0671
   28   0.0701
   29   0.0715
   30   0.0853
   31   0.0708
   32   0.0586
   33   0.0462
   34   0.0492
   35   0.0566
   36   0.0584
   37   0.0623
   38   0.0686
   39   0.0880
   40   0.1368
   41   0.2036
   42   0.2129
   43   0.1913
   44   0.1366
   45   0.0991
   46   0.0829
   47   0.0593
   48   0.0462
   49   0.0452
   50   0.0454
   51   0.0426
   52   0.0478
   53   0.0582
   54   0.0724
   55   0.1044
   56   0.1867
   57   0.2286
   58   0.0834
   59   0.0575
   60   0.0495
   61   0.0468
   62   0.0471
   63   0.0474
   64   0.0422
   65   0.0426
   66   0.0556
   67   0.0638
   68   0.0751
   69   0.0720
   70   0.0803
   71   0.0838
   72   0.0763
   73   0.0779
   74   0.0898
   75   0.0947
   76   0.0935
   77   0.1099
   78   0.1258
   79   0.1281
   80   0.1352
   81   0.1623
   82   0.1773
   83   0.1773
   84   0.1842
   85   0.1688
   86   0.1371
   87   0.1412
   88   0.1292
   89   0.0918
   90   0.0751
   91   0.0659
   92   0.0517
   93   0.0545
   94   0.0515
   95   0.0494
   96   0.0506
   97   0.0452
   98   0.0426
   99   0.0401
  100   0.0410
  101   0.0417
  102   0.0468
  103   0.0679
  104   0.0974
  105   0.1223
  106   0.0998
  107   0.0630
  108   0.0501
  109   0.0461
  110   0.0416
  111   0.0426
  112   0.0457
  113   0.0476
  114   0.0487
  115   0.0482
  116   0.0474
  117   0.0514
  118   0.0599
  119   0.0611
  120   0.0782
  121   0.0992
  122   0.1427
  123   0.1876
  124   0.1885
  125   0.1229
  126   0.0842
  127   0.0666
  128   0.0576
  129   0.0528
  130   0.0463
  131   0.0454
  132   0.0476
  133   0.0497
  134   0.0451
  135   0.0491
  136   0.0458
  137   0.0452
  138   0.0486
  139   0.0512
  140   0.0700
  141   0.0793
  142   0.0685
  143   0.0564
  144   0.0532
  145   0.0512
  146   0.0448
  147   0.0476
  148   0.0511
  149   0.0531
  150   0.0623
  151   0.0883
  152   0.1018
  153   0.0670
  154   0.0572
  155   0.0600
  156   0.0708
  157   0.0807
  158   0.0926
  159   0.1335
  160   0.2014
  161   0.2127
  162   0.1857
  163   0.1398
  164   0.1202
  165   0.1042
  166   0.0869
  167   0.0723
  168   0.0691
  169   0.0769
  170   0.1160
  171   0.0617
  172   0.0593
  173   0.0539
  174   0.0489
  175   0.0481
  176   0.0488
  177   0.0535
  178   0.0505
  179   0.0561
  180   0.0794
  181   0.0955
  182   0.1148
  183   0.0793
  184   0.0583
  185   0.0563
  186   0.0493
  187   0.0557
  188   0.0516
  189   0.0491
  190   0.0494
  191   0.0574
  192   0.0748
  193   0.0798
  194   0.0613
  195   0.0665
  196   0.0698
  197   0.0949
  198   0.1413
  199   0.1943
  200   0.2011
  201   0.2552
  202   0.2078
  203   0.1501
  204   0.1317
  205   0.1142
  206   0.1164
  207   0.0965
  208   0.0692
  209   0.0628
  210   0.0582
  211   0.0532
  212   0.0456
  213   0.0435
  214   0.0517
  215   0.0485
  216   0.0491
  217   0.0529
  218   0.0706
  219   0.0920
  220   0.1069
  221   0.1295
  222   0.1258
  223   0.1429
  224   0.1068
  225   0.0934
  226   0.0786
  227   0.0663
  228   0.0563
  229   0.0500
  230   0.0575
  231   0.0486
  232   0.0502
  233   0.0499
  234   0.0543
  235   0.0598
  236   0.0625
  237   0.0754
  238   0.0834
  239   0.1273
  240   0.1804
  241   0.1427
  242   0.1187
  243   0.0850
  244   0.0679
  245   0.0590
  246   0.0561
  247   0.0472
  248   0.0491
  249   0.0478
  250   0.0533
  251   0.0520
  252   0.0565
  253   0.0608
  254   0.0685
  255   0.0683
  256   0.0739
  257   0.0687
  258   0.0760
  259   0.0944
  260   0.0845
  261   0.0680
  262   0.0638
  263   0.0586
  264   0.0567
  265   0.0497
  266   0.0458
  267   0.0469
  268   0.0474
  269   0.0485
  270   0.0508
  271   0.0554
  272   0.0687
  273   0.0590
  274   0.0589
  275   0.0731
  276   0.0719
  277   0.0918
  278   0.1667
  279   0.2388
  280   0.2938
  281   0.2475
  282   0.1885
  283   0.1360
  284   0.0928
  285   0.0905
  286   0.0830
  287   0.0806
  288   0.0686
  289   0.0589
  290   0.0555
  291   0.0548
  292   0.0498
  293   0.0528
  294   0.0549
  295   0.0590
  296   0.0639
  297   0.0775
  298   0.0753
  299   0.0736
  300   0.0734
  301   0.0992
  302   0.0697
  303   0.0602
  304   0.0655
  305   0.0693
  306   0.0670
  307   0.0672
  308   0.0605
  309   0.0631
  310   0.0707
  311   0.0707
  312   0.0671
  313   0.0765
  314   0.0804
  315   0.0726
  316   0.0764
  317   0.0795
  318   0.0858
  319   0.1127
  320   0.0857
  321   0.0907
  322   0.0868
  323   0.0823
  324   0.0713
  325   0.0596
  326   0.0617
  327   0.0591
  328   0.0536
  329   0.0522
  330   0.0527
  331   0.0601
  332   0.0710
