# Supplementary material for: A porin-like protein used by bacterial predators defines a wider lipid-trapping superfamily
Source: Nat Commun. 2025 Jul 5;16:6213. doi: 10.1038/s41467-025-61633-0 (PMC12228718; doi:10.1038/s41467-025-61633-0)
Supplement: Supplementary file 4 — Source Data [file 41467_2025_61633_MOESM4_ESM.zip › source_data/Supplementary_Figure9/Pentamer/500ns_2/rmsf-A-2.xvg]

# This file was created Thu Feb  8 19:28:05 2024
# Created by:
#                       :-) GROMACS - gmx rmsf, 2022.3 (-:
# 
# Executable:   /storage/chem/lfsmgr/SRG/GROMACS/2022.3/bin/gmx
# Data prefix:  /storage/chem/lfsmgr/SRG/GROMACS/2022.3
# Working dir:  /storage/lfsmgr_grp/lfsmgr/bd0427/pentamer/IM/MD1/CG2AT/FINAL/IM/500ns_2
# Command line:
#   gmx rmsf -f md-center.xtc -s md.tpr -o rmsf-A.xvg -oq rmsf-A.pdb -res -aniso -n chains.ndx
# gmx rmsf is part of G R O M A C S:
#
# Gravel Rubs Often Many Awfully Cauterized Sores
#
@    title "RMS fluctuation"
@    xaxis  label "Residue"
@    yaxis  label "(nm)"
@TYPE xy
    0   0.0531
    1   0.0588
    2   0.0626
    3   0.0523
    4   0.0519
    5   0.0594
    6   0.0502
    7   0.0469
    8   0.0619
    9   0.0716
   10   0.0760
   11   0.0957
   12   0.0971
   13   0.0641
   14   0.0545
   15   0.0471
   16   0.0479
   17   0.0497
   18   0.0531
   19   0.0480
   20   0.0519
   21   0.0679
   22   0.0495
   23   0.0442
   24   0.0467
   25   0.0465
   26   0.0485
   27   0.0552
   28   0.0610
   29   0.0626
   30   0.0769
   31   0.0619
   32   0.0494
   33   0.0445
   34   0.0449
   35   0.0505
   36   0.0521
   37   0.0527
   38   0.0665
   39   0.0911
   40   0.1237
   41   0.1877
   42   0.1801
   43   0.2208
   44   0.1461
   45   0.1019
   46   0.0816
   47   0.0599
   48   0.0490
   49   0.0458
   50   0.0456
   51   0.0412
   52   0.0436
   53   0.0540
   54   0.0577
   55   0.0834
   56   0.1049
   57   0.1007
   58   0.0756
   59   0.0575
   60   0.0493
   61   0.0462
   62   0.0481
   63   0.0488
   64   0.0465
   65   0.0472
   66   0.0637
   67   0.0805
   68   0.0732
   69   0.0749
   70   0.0846
   71   0.1003
   72   0.0905
   73   0.0859
   74   0.1070
   75   0.1263
   76   0.1224
   77   0.1344
   78   0.1588
   79   0.1692
   80   0.1771
   81   0.2114
   82   0.2309
   83   0.2487
   84   0.2583
   85   0.2412
   86   0.1746
   87   0.1714
   88   0.1514
   89   0.0985
   90   0.0788
   91   0.0696
   92   0.0559
   93   0.0601
   94   0.0563
   95   0.0527
   96   0.0537
   97   0.0510
   98   0.0463
   99   0.0417
  100   0.0422
  101   0.0423
  102   0.0479
  103   0.0699
  104   0.0945
  105   0.1078
  106   0.0927
  107   0.0582
  108   0.0465
  109   0.0427
  110   0.0402
  111   0.0422
  112   0.0466
  113   0.0478
  114   0.0485
  115   0.0494
  116   0.0528
  117   0.0625
  118   0.0690
  119   0.0711
  120   0.0968
  121   0.1374
  122   0.1730
  123   0.2243
  124   0.2354
  125   0.1671
  126   0.1155
  127   0.0777
  128   0.0664
  129   0.0590
  130   0.0511
  131   0.0488
  132   0.0504
  133   0.0539
  134   0.0469
  135   0.0473
  136   0.0432
  137   0.0397
  138   0.0436
  139   0.0450
  140   0.0674
  141   0.0793
  142   0.0692
  143   0.0501
  144   0.0400
  145   0.0418
  146   0.0439
  147   0.0482
  148   0.0506
  149   0.0516
  150   0.0553
  151   0.0694
  152   0.0724
  153   0.0695
  154   0.0660
  155   0.0680
  156   0.0772
  157   0.0911
  158   0.1157
  159   0.2004
  160   0.2434
  161   0.2760
  162   0.2714
  163   0.1858
  164   0.1435
  165   0.1120
  166   0.0890
  167   0.0731
  168   0.0624
  169   0.0680
  170   0.0765
  171   0.0561
  172   0.0573
  173   0.0532
  174   0.0472
  175   0.0473
  176   0.0494
  177   0.0521
  178   0.0531
  179   0.0677
  180   0.1058
  181   0.1356
  182   0.1590
  183   0.0988
  184   0.0666
  185   0.0539
  186   0.0487
  187   0.0531
  188   0.0520
  189   0.0494
  190   0.0514
  191   0.0577
  192   0.0729
  193   0.0710
  194   0.0671
  195   0.0732
  196   0.0802
  197   0.1057
  198   0.1610
  199   0.2426
  200   0.2600
  201   0.2485
  202   0.2211
  203   0.1352
  204   0.1248
  205   0.1032
  206   0.1056
  207   0.0906
  208   0.0752
  209   0.0675
  210   0.0610
  211   0.0618
  212   0.0492
  213   0.0433
  214   0.0517
  215   0.0466
  216   0.0474
  217   0.0527
  218   0.0673
  219   0.0944
  220   0.1056
  221   0.1320
  222   0.1131
  223   0.1334
  224   0.0991
  225   0.0885
  226   0.0817
  227   0.0542
  228   0.0470
  229   0.0540
  230   0.0587
  231   0.0498
  232   0.0511
  233   0.0501
  234   0.0553
  235   0.0602
  236   0.0648
  237   0.0795
  238   0.0942
  239   0.1266
  240   0.1676
  241   0.1365
  242   0.1085
  243   0.0825
  244   0.0721
  245   0.0628
  246   0.0575
  247   0.0471
  248   0.0500
  249   0.0494
  250   0.0551
  251   0.0468
  252   0.0587
  253   0.0522
  254   0.0492
  255   0.0556
  256   0.0646
  257   0.0733
  258   0.0762
  259   0.0868
  260   0.0737
  261   0.0597
  262   0.0523
  263   0.0542
  264   0.0503
  265   0.0483
  266   0.0430
  267   0.0468
  268   0.0479
  269   0.0489
  270   0.0528
  271   0.0573
  272   0.0711
  273   0.0617
  274   0.0625
  275   0.0690
  276   0.0741
  277   0.0886
  278   0.1277
  279   0.1755
  280   0.2146
  281   0.2032
  282   0.1742
  283   0.1477
  284   0.1025
  285   0.0893
  286   0.0740
  287   0.0774
  288   0.0659
  289   0.0605
  290   0.0554
  291   0.0571
  292   0.0530
  293   0.0535
  294   0.0540
  295   0.0549
  296   0.0540
  297   0.0575
  298   0.0586
  299   0.0608
  300   0.0739
  301   0.1037
  302   0.0805
  303   0.0735
  304   0.0541
  305   0.0523
  306   0.0475
  307   0.0543
  308   0.0546
  309   0.0605
  310   0.0711
  311   0.0757
  312   0.0738
  313   0.0866
  314   0.0904
  315   0.0791
  316   0.0843
  317   0.0823
  318   0.0878
  319   0.0943
  320   0.0998
  321   0.0977
  322   0.0752
  323   0.0660
  324   0.0641
  325   0.0587
  326   0.0548
  327   0.0518
  328   0.0507
  329   0.0475
  330   0.0504
  331   0.0541
  332   0.0667
