# Supplementary material for: A porin-like protein used by bacterial predators defines a wider lipid-trapping superfamily
Source: Nat Commun. 2025 Jul 5;16:6213. doi: 10.1038/s41467-025-61633-0 (PMC12228718; doi:10.1038/s41467-025-61633-0)
Supplement: Supplementary file 4 — Source Data [file 41467_2025_61633_MOESM4_ESM.zip › source_data/Supplementary_Figure9/Pentamer/500ns_2/rmsf-B-2.xvg]

# This file was created Thu Feb  8 19:32:03 2024
# Created by:
#                       :-) GROMACS - gmx rmsf, 2022.3 (-:
# 
# Executable:   /storage/chem/lfsmgr/SRG/GROMACS/2022.3/bin/gmx
# Data prefix:  /storage/chem/lfsmgr/SRG/GROMACS/2022.3
# Working dir:  /storage/lfsmgr_grp/lfsmgr/bd0427/pentamer/IM/MD1/CG2AT/FINAL/IM/500ns_2
# Command line:
#   gmx rmsf -f md-center.xtc -s md.tpr -o rmsf-B.xvg -oq rmsf-B.pdb -res -aniso -n chains.ndx
# gmx rmsf is part of G R O M A C S:
#
# GROtesk MACabre and Sinister
#
@    title "RMS fluctuation"
@    xaxis  label "Residue"
@    yaxis  label "(nm)"
@TYPE xy
    0   0.0627
    1   0.0574
    2   0.0614
    3   0.0534
    4   0.0492
    5   0.0558
    6   0.0495
    7   0.0500
    8   0.0667
    9   0.0667
   10   0.0787
   11   0.0964
   12   0.0968
   13   0.0777
   14   0.0768
   15   0.0677
   16   0.0744
   17   0.0655
   18   0.0546
   19   0.0470
   20   0.0486
   21   0.0639
   22   0.0477
   23   0.0433
   24   0.0446
   25   0.0473
   26   0.0524
   27   0.0612
   28   0.0668
   29   0.0628
   30   0.0714
   31   0.0569
   32   0.0465
   33   0.0435
   34   0.0429
   35   0.0485
   36   0.0509
   37   0.0502
   38   0.0553
   39   0.0704
   40   0.0678
   41   0.0843
   42   0.0938
   43   0.1160
   44   0.0964
   45   0.0695
   46   0.0572
   47   0.0521
   48   0.0422
   49   0.0414
   50   0.0403
   51   0.0387
   52   0.0442
   53   0.0519
   54   0.0604
   55   0.0929
   56   0.1511
   57   0.1830
   58   0.0835
   59   0.0533
   60   0.0451
   61   0.0433
   62   0.0427
   63   0.0436
   64   0.0384
   65   0.0383
   66   0.0598
   67   0.0810
   68   0.0577
   69   0.0619
   70   0.0828
   71   0.0935
   72   0.0783
   73   0.0757
   74   0.0958
   75   0.0961
   76   0.0820
   77   0.1009
   78   0.1204
   79   0.1097
   80   0.1126
   81   0.1478
   82   0.1588
   83   0.1538
   84   0.1581
   85   0.1418
   86   0.1096
   87   0.1141
   88   0.0996
   89   0.0748
   90   0.0662
   91   0.0611
   92   0.0452
   93   0.0462
   94   0.0465
   95   0.0454
   96   0.0462
   97   0.0444
   98   0.0429
   99   0.0389
  100   0.0404
  101   0.0404
  102   0.0545
  103   0.0894
  104   0.1379
  105   0.1866
  106   0.1371
  107   0.0751
  108   0.0463
  109   0.0405
  110   0.0379
  111   0.0391
  112   0.0422
  113   0.0415
  114   0.0402
  115   0.0404
  116   0.0382
  117   0.0439
  118   0.0512
  119   0.0539
  120   0.0722
  121   0.1073
  122   0.1719
  123   0.2344
  124   0.2046
  125   0.1434
  126   0.1225
  127   0.0637
  128   0.0529
  129   0.0487
  130   0.0431
  131   0.0419
  132   0.0436
  133   0.0455
  134   0.0427
  135   0.0437
  136   0.0402
  137   0.0374
  138   0.0421
  139   0.0469
  140   0.0689
  141   0.0820
  142   0.0759
  143   0.0549
  144   0.0439
  145   0.0405
  146   0.0441
  147   0.0482
  148   0.0499
  149   0.0498
  150   0.0559
  151   0.0759
  152   0.1207
  153   0.1059
  154   0.0607
  155   0.0500
  156   0.0567
  157   0.0710
  158   0.0863
  159   0.1390
  160   0.2045
  161   0.2220
  162   0.1618
  163   0.1191
  164   0.1011
  165   0.0775
  166   0.0658
  167   0.0651
  168   0.0795
  169   0.0843
  170   0.1459
  171   0.0675
  172   0.0580
  173   0.0545
  174   0.0470
  175   0.0459
  176   0.0475
  177   0.0523
  178   0.0528
  179   0.0662
  180   0.0892
  181   0.1040
  182   0.1295
  183   0.1011
  184   0.0702
  185   0.0625
  186   0.0492
  187   0.0541
  188   0.0527
  189   0.0498
  190   0.0505
  191   0.0587
  192   0.0688
  193   0.0786
  194   0.0743
  195   0.0754
  196   0.0696
  197   0.0815
  198   0.0943
  199   0.1146
  200   0.1684
  201   0.1929
  202   0.1854
  203   0.1280
  204   0.1056
  205   0.1031
  206   0.1094
  207   0.0915
  208   0.0788
  209   0.0655
  210   0.0589
  211   0.0574
  212   0.0501
  213   0.0446
  214   0.0541
  215   0.0520
  216   0.0539
  217   0.0608
  218   0.0946
  219   0.1644
  220   0.2938
  221   0.2329
  222   0.2066
  223   0.1879
  224   0.1555
  225   0.1139
  226   0.0840
  227   0.0673
  228   0.0557
  229   0.0516
  230   0.0596
  231   0.0518
  232   0.0522
  233   0.0501
  234   0.0582
  235   0.0592
  236   0.0639
  237   0.0789
  238   0.0956
  239   0.1320
  240   0.1916
  241   0.1574
  242   0.1191
  243   0.0867
  244   0.0719
  245   0.0614
  246   0.0556
  247   0.0476
  248   0.0518
  249   0.0512
  250   0.0555
  251   0.0517
  252   0.0645
  253   0.0552
  254   0.0563
  255   0.0568
  256   0.0622
  257   0.0631
  258   0.0669
  259   0.0825
  260   0.0703
  261   0.0539
  262   0.0482
  263   0.0487
  264   0.0474
  265   0.0473
  266   0.0449
  267   0.0488
  268   0.0506
  269   0.0511
  270   0.0516
  271   0.0559
  272   0.0721
  273   0.0533
  274   0.0558
  275   0.0706
  276   0.0722
  277   0.0918
  278   0.1311
  279   0.1788
  280   0.2040
  281   0.1883
  282   0.1658
  283   0.1441
  284   0.0995
  285   0.0858
  286   0.0710
  287   0.0751
  288   0.0656
  289   0.0603
  290   0.0603
  291   0.0586
  292   0.0526
  293   0.0519
  294   0.0519
  295   0.0516
  296   0.0515
  297   0.0638
  298   0.0577
  299   0.0556
  300   0.0642
  301   0.0900
  302   0.0754
  303   0.0834
  304   0.0537
  305   0.0529
  306   0.0512
  307   0.0528
  308   0.0494
  309   0.0541
  310   0.0605
  311   0.0683
  312   0.0677
  313   0.0739
  314   0.0785
  315   0.0700
  316   0.0678
  317   0.0688
  318   0.0745
  319   0.0769
  320   0.0785
  321   0.0770
  322   0.0670
  323   0.0576
  324   0.0552
  325   0.0510
  326   0.0472
  327   0.0486
  328   0.0446
  329   0.0448
  330   0.0449
  331   0.0491
  332   0.0619
