# Supplementary material for: A porin-like protein used by bacterial predators defines a wider lipid-trapping superfamily
Source: Nat Commun. 2025 Jul 5;16:6213. doi: 10.1038/s41467-025-61633-0 (PMC12228718; doi:10.1038/s41467-025-61633-0)
Supplement: Supplementary file 4 — Source Data [file 41467_2025_61633_MOESM4_ESM.zip › source_data/Supplementary_Figure9/Pentamer/500ns_2/rmsf-C-2.xvg]

# This file was created Thu Feb  8 19:36:20 2024
# Created by:
#                       :-) GROMACS - gmx rmsf, 2022.3 (-:
# 
# Executable:   /storage/chem/lfsmgr/SRG/GROMACS/2022.3/bin/gmx
# Data prefix:  /storage/chem/lfsmgr/SRG/GROMACS/2022.3
# Working dir:  /storage/lfsmgr_grp/lfsmgr/bd0427/pentamer/IM/MD1/CG2AT/FINAL/IM/500ns_2
# Command line:
#   gmx rmsf -f md-center.xtc -s md.tpr -o rmsf-C.xvg -oq rmsf-C.pdb -res -aniso -n chains.ndx
# gmx rmsf is part of G R O M A C S:
#
# GROup of MAchos and Cynical Suckers
#
@    title "RMS fluctuation"
@    xaxis  label "Residue"
@    yaxis  label "(nm)"
@TYPE xy
    0   0.0512
    1   0.0545
    2   0.0647
    3   0.0549
    4   0.0528
    5   0.0645
    6   0.0556
    7   0.0545
    8   0.0734
    9   0.0915
   10   0.0960
   11   0.1196
   12   0.0935
   13   0.0602
   14   0.0528
   15   0.0455
   16   0.0463
   17   0.0471
   18   0.0451
   19   0.0455
   20   0.0540
   21   0.0636
   22   0.0499
   23   0.0473
   24   0.0497
   25   0.0491
   26   0.0581
   27   0.0682
   28   0.0691
   29   0.0629
   30   0.0726
   31   0.0584
   32   0.0495
   33   0.0444
   34   0.0464
   35   0.0503
   36   0.0482
   37   0.0532
   38   0.0641
   39   0.0920
   40   0.1660
   41   0.2135
   42   0.2503
   43   0.2437
   44   0.1611
   45   0.1047
   46   0.0771
   47   0.0610
   48   0.0477
   49   0.0455
   50   0.0443
   51   0.0407
   52   0.0444
   53   0.0508
   54   0.0569
   55   0.1001
   56   0.1339
   57   0.1707
   58   0.0831
   59   0.0552
   60   0.0497
   61   0.0474
   62   0.0447
   63   0.0448
   64   0.0445
   65   0.0477
   66   0.0607
   67   0.0686
   68   0.0866
   69   0.0793
   70   0.0827
   71   0.0797
   72   0.0727
   73   0.0761
   74   0.0853
   75   0.0973
   76   0.0986
   77   0.1159
   78   0.1318
   79   0.1514
   80   0.1716
   81   0.2003
   82   0.2194
   83   0.2505
   84   0.2623
   85   0.2447
   86   0.1719
   87   0.1846
   88   0.1453
   89   0.1047
   90   0.1005
   91   0.0960
   92   0.0654
   93   0.0648
   94   0.0583
   95   0.0551
   96   0.0532
   97   0.0496
   98   0.0438
   99   0.0388
  100   0.0403
  101   0.0389
  102   0.0471
  103   0.0717
  104   0.1016
  105   0.1283
  106   0.1016
  107   0.0629
  108   0.0473
  109   0.0422
  110   0.0398
  111   0.0436
  112   0.0525
  113   0.0526
  114   0.0574
  115   0.0540
  116   0.0543
  117   0.0594
  118   0.0642
  119   0.0710
  120   0.0899
  121   0.1396
  122   0.1589
  123   0.2479
  124   0.2552
  125   0.2065
  126   0.1085
  127   0.0814
  128   0.0663
  129   0.0587
  130   0.0528
  131   0.0526
  132   0.0566
  133   0.0573
  134   0.0475
  135   0.0495
  136   0.0433
  137   0.0390
  138   0.0441
  139   0.0458
  140   0.0655
  141   0.0779
  142   0.0668
  143   0.0516
  144   0.0457
  145   0.0442
  146   0.0399
  147   0.0444
  148   0.0474
  149   0.0524
  150   0.0627
  151   0.0927
  152   0.1226
  153   0.0770
  154   0.0620
  155   0.0648
  156   0.0783
  157   0.0923
  158   0.1148
  159   0.1915
  160   0.2344
  161   0.3386
  162   0.3028
  163   0.2065
  164   0.1522
  165   0.0950
  166   0.0739
  167   0.0643
  168   0.0572
  169   0.0646
  170   0.0914
  171   0.0594
  172   0.0612
  173   0.0533
  174   0.0446
  175   0.0404
  176   0.0437
  177   0.0488
  178   0.0462
  179   0.0529
  180   0.0754
  181   0.0885
  182   0.1023
  183   0.0762
  184   0.0583
  185   0.0530
  186   0.0457
  187   0.0490
  188   0.0461
  189   0.0438
  190   0.0481
  191   0.0581
  192   0.0712
  193   0.0699
  194   0.0700
  195   0.0674
  196   0.0708
  197   0.0833
  198   0.1144
  199   0.1909
  200   0.2344
  201   0.2520
  202   0.2169
  203   0.1207
  204   0.1030
  205   0.0918
  206   0.1011
  207   0.0930
  208   0.0755
  209   0.0614
  210   0.0558
  211   0.0563
  212   0.0473
  213   0.0423
  214   0.0475
  215   0.0464
  216   0.0459
  217   0.0507
  218   0.0876
  219   0.1335
  220   0.2551
  221   0.2280
  222   0.2257
  223   0.1923
  224   0.1272
  225   0.1006
  226   0.0878
  227   0.0685
  228   0.0566
  229   0.0490
  230   0.0501
  231   0.0455
  232   0.0489
  233   0.0477
  234   0.0550
  235   0.0571
  236   0.0608
  237   0.0688
  238   0.0828
  239   0.1300
  240   0.1928
  241   0.1568
  242   0.1196
  243   0.0856
  244   0.0699
  245   0.0575
  246   0.0543
  247   0.0441
  248   0.0475
  249   0.0462
  250   0.0511
  251   0.0494
  252   0.0618
  253   0.0519
  254   0.0471
  255   0.0560
  256   0.0625
  257   0.0689
  258   0.0739
  259   0.0863
  260   0.0723
  261   0.0593
  262   0.0504
  263   0.0529
  264   0.0515
  265   0.0483
  266   0.0448
  267   0.0473
  268   0.0481
  269   0.0495
  270   0.0523
  271   0.0561
  272   0.0773
  273   0.0594
  274   0.0618
  275   0.0743
  276   0.0728
  277   0.0890
  278   0.1249
  279   0.1731
  280   0.2050
  281   0.2029
  282   0.1885
  283   0.1764
  284   0.1157
  285   0.0985
  286   0.0992
  287   0.0887
  288   0.0778
  289   0.0695
  290   0.0576
  291   0.0563
  292   0.0510
  293   0.0507
  294   0.0514
  295   0.0513
  296   0.0503
  297   0.0584
  298   0.0565
  299   0.0574
  300   0.0704
  301   0.0982
  302   0.0714
  303   0.0773
  304   0.0533
  305   0.0490
  306   0.0452
  307   0.0508
  308   0.0502
  309   0.0583
  310   0.0667
  311   0.0732
  312   0.0708
  313   0.0754
  314   0.0821
  315   0.0763
  316   0.0801
  317   0.0791
  318   0.0890
  319   0.0905
  320   0.0899
  321   0.0784
  322   0.0685
  323   0.0610
  324   0.0591
  325   0.0545
  326   0.0490
  327   0.0462
  328   0.0470
  329   0.0461
  330   0.0481
  331   0.0534
  332   0.0698
