# Supplementary material for: A porin-like protein used by bacterial predators defines a wider lipid-trapping superfamily
Source: Nat Commun. 2025 Jul 5;16:6213. doi: 10.1038/s41467-025-61633-0 (PMC12228718; doi:10.1038/s41467-025-61633-0)
Supplement: Supplementary file 4 — Source Data [file 41467_2025_61633_MOESM4_ESM.zip › source_data/Supplementary_Figure9/Pentamer/500ns_2/rmsf-D-2.xvg]

# This file was created Thu Feb  8 19:42:40 2024
# Created by:
#                       :-) GROMACS - gmx rmsf, 2022.3 (-:
# 
# Executable:   /storage/chem/lfsmgr/SRG/GROMACS/2022.3/bin/gmx
# Data prefix:  /storage/chem/lfsmgr/SRG/GROMACS/2022.3
# Working dir:  /storage/lfsmgr_grp/lfsmgr/bd0427/pentamer/IM/MD1/CG2AT/FINAL/IM/500ns_2
# Command line:
#   gmx rmsf -f md-center.xtc -s md.tpr -o rmsf-D.xvg -oq rmsf-D.pdb -res -aniso -n chains.ndx
# gmx rmsf is part of G R O M A C S:
#
# Guyana Rwanda Oman Macau Angola Cameroon Senegal
#
@    title "RMS fluctuation"
@    xaxis  label "Residue"
@    yaxis  label "(nm)"
@TYPE xy
    0   0.0482
    1   0.0531
    2   0.0615
    3   0.0510
    4   0.0508
    5   0.0571
    6   0.0495
    7   0.0491
    8   0.0659
    9   0.0802
   10   0.0858
   11   0.1083
   12   0.0920
   13   0.0600
   14   0.0511
   15   0.0451
   16   0.0471
   17   0.0474
   18   0.0490
   19   0.0440
   20   0.0503
   21   0.0627
   22   0.0443
   23   0.0421
   24   0.0451
   25   0.0443
   26   0.0498
   27   0.0589
   28   0.0626
   29   0.0585
   30   0.0717
   31   0.0560
   32   0.0440
   33   0.0412
   34   0.0393
   35   0.0424
   36   0.0420
   37   0.0458
   38   0.0530
   39   0.0666
   40   0.0960
   41   0.1635
   42   0.1952
   43   0.1821
   44   0.1231
   45   0.0875
   46   0.0684
   47   0.0487
   48   0.0399
   49   0.0400
   50   0.0416
   51   0.0381
   52   0.0434
   53   0.0523
   54   0.0560
   55   0.0816
   56   0.1826
   57   0.2427
   58   0.0780
   59   0.0538
   60   0.0452
   61   0.0453
   62   0.0432
   63   0.0420
   64   0.0397
   65   0.0388
   66   0.0517
   67   0.0570
   68   0.0659
   69   0.0631
   70   0.0679
   71   0.0705
   72   0.0696
   73   0.0678
   74   0.0789
   75   0.0877
   76   0.0809
   77   0.0941
   78   0.1108
   79   0.1150
   80   0.1253
   81   0.1449
   82   0.2094
   83   0.1687
   84   0.1739
   85   0.1539
   86   0.1154
   87   0.1271
   88   0.1116
   89   0.0782
   90   0.0683
   91   0.0662
   92   0.0569
   93   0.0615
   94   0.0538
   95   0.0466
   96   0.0467
   97   0.0421
   98   0.0396
   99   0.0376
  100   0.0393
  101   0.0400
  102   0.0478
  103   0.0703
  104   0.1048
  105   0.1272
  106   0.1033
  107   0.0684
  108   0.0481
  109   0.0413
  110   0.0388
  111   0.0390
  112   0.0419
  113   0.0423
  114   0.0452
  115   0.0433
  116   0.0447
  117   0.0502
  118   0.0593
  119   0.0612
  120   0.0798
  121   0.1018
  122   0.1291
  123   0.1619
  124   0.1447
  125   0.1071
  126   0.0943
  127   0.0718
  128   0.0600
  129   0.0514
  130   0.0459
  131   0.0467
  132   0.0452
  133   0.0492
  134   0.0413
  135   0.0424
  136   0.0395
  137   0.0366
  138   0.0418
  139   0.0452
  140   0.0738
  141   0.1627
  142   0.0669
  143   0.0455
  144   0.0390
  145   0.0374
  146   0.0376
  147   0.0420
  148   0.0446
  149   0.0452
  150   0.0475
  151   0.0595
  152   0.0560
  153   0.0571
  154   0.0536
  155   0.0511
  156   0.0629
  157   0.0757
  158   0.0863
  159   0.1158
  160   0.1636
  161   0.1628
  162   0.1227
  163   0.1123
  164   0.1005
  165   0.0878
  166   0.0673
  167   0.0566
  168   0.0487
  169   0.0527
  170   0.0605
  171   0.0479
  172   0.0506
  173   0.0456
  174   0.0405
  175   0.0400
  176   0.0420
  177   0.0470
  178   0.0449
  179   0.0524
  180   0.0767
  181   0.0901
  182   0.1040
  183   0.0771
  184   0.0592
  185   0.0538
  186   0.0466
  187   0.0488
  188   0.0445
  189   0.0421
  190   0.0428
  191   0.0486
  192   0.0621
  193   0.0630
  194   0.0549
  195   0.0572
  196   0.0577
  197   0.0749
  198   0.1068
  199   0.1481
  200   0.2119
  201   0.2148
  202   0.2089
  203   0.1211
  204   0.1036
  205   0.0893
  206   0.0938
  207   0.0810
  208   0.0721
  209   0.0581
  210   0.0525
  211   0.0543
  212   0.0458
  213   0.0421
  214   0.0484
  215   0.0462
  216   0.0464
  217   0.0466
  218   0.0712
  219   0.1164
  220   0.2198
  221   0.2541
  222   0.2233
  223   0.2201
  224   0.1302
  225   0.1116
  226   0.0849
  227   0.0664
  228   0.0503
  229   0.0477
  230   0.0513
  231   0.0458
  232   0.0500
  233   0.0466
  234   0.0537
  235   0.0558
  236   0.0606
  237   0.0745
  238   0.0927
  239   0.1214
  240   0.1697
  241   0.1419
  242   0.0991
  243   0.0718
  244   0.0644
  245   0.0558
  246   0.0527
  247   0.0431
  248   0.0485
  249   0.0486
  250   0.0541
  251   0.0491
  252   0.0620
  253   0.0498
  254   0.0475
  255   0.0515
  256   0.0628
  257   0.0711
  258   0.0894
  259   0.1108
  260   0.0714
  261   0.0574
  262   0.0496
  263   0.0503
  264   0.0485
  265   0.0469
  266   0.0438
  267   0.0465
  268   0.0480
  269   0.0495
  270   0.0522
  271   0.0551
  272   0.0652
  273   0.0528
  274   0.0559
  275   0.0621
  276   0.0683
  277   0.0766
  278   0.1328
  279   0.2320
  280   0.1988
  281   0.1670
  282   0.1786
  283   0.1403
  284   0.1100
  285   0.0862
  286   0.0735
  287   0.0742
  288   0.0664
  289   0.0598
  290   0.0559
  291   0.0551
  292   0.0488
  293   0.0489
  294   0.0506
  295   0.0506
  296   0.0482
  297   0.0545
  298   0.0531
  299   0.0582
  300   0.0700
  301   0.1026
  302   0.0752
  303   0.0588
  304   0.0510
  305   0.0468
  306   0.0423
  307   0.0490
  308   0.0505
  309   0.0551
  310   0.0609
  311   0.0704
  312   0.0694
  313   0.0726
  314   0.0744
  315   0.0678
  316   0.0694
  317   0.0689
  318   0.0732
  319   0.0767
  320   0.0776
  321   0.0734
  322   0.0647
  323   0.0569
  324   0.0544
  325   0.0509
  326   0.0459
  327   0.0431
  328   0.0436
  329   0.0438
  330   0.0475
  331   0.0513
  332   0.0676
