# Supplementary material for: A porin-like protein used by bacterial predators defines a wider lipid-trapping superfamily
Source: Nat Commun. 2025 Jul 5;16:6213. doi: 10.1038/s41467-025-61633-0 (PMC12228718; doi:10.1038/s41467-025-61633-0)
Supplement: Supplementary file 4 — Source Data [file 41467_2025_61633_MOESM4_ESM.zip › source_data/Supplementary_Figure9/Pentamer/500ns_2/rmsf-E-2.xvg]

# This file was created Thu Feb  8 19:49:18 2024
# Created by:
#                       :-) GROMACS - gmx rmsf, 2022.3 (-:
# 
# Executable:   /storage/chem/lfsmgr/SRG/GROMACS/2022.3/bin/gmx
# Data prefix:  /storage/chem/lfsmgr/SRG/GROMACS/2022.3
# Working dir:  /storage/lfsmgr_grp/lfsmgr/bd0427/pentamer/IM/MD1/CG2AT/FINAL/IM/500ns_2
# Command line:
#   gmx rmsf -f md-center.xtc -s md.tpr -o rmsf-E.xvg -oq rmsf-E.pdb -res -aniso -n chains.ndx
# gmx rmsf is part of G R O M A C S:
#
# Great Red Oystrich Makes All Chemists Sane
#
@    title "RMS fluctuation"
@    xaxis  label "Residue"
@    yaxis  label "(nm)"
@TYPE xy
    0   0.0579
    1   0.0566
    2   0.0667
    3   0.0549
    4   0.0533
    5   0.0616
    6   0.0516
    7   0.0528
    8   0.0694
    9   0.0658
   10   0.0615
   11   0.0625
   12   0.0680
   13   0.0622
   14   0.0628
   15   0.0592
   16   0.0736
   17   0.0699
   18   0.0531
   19   0.0434
   20   0.0541
   21   0.0727
   22   0.0439
   23   0.0459
   24   0.0443
   25   0.0439
   26   0.0521
   27   0.0609
   28   0.0619
   29   0.0630
   30   0.0708
   31   0.0584
   32   0.0455
   33   0.0402
   34   0.0415
   35   0.0471
   36   0.0439
   37   0.0494
   38   0.0566
   39   0.0785
   40   0.1471
   41   0.2062
   42   0.2201
   43   0.1924
   44   0.1344
   45   0.0947
   46   0.0697
   47   0.0540
   48   0.0468
   49   0.0487
   50   0.0439
   51   0.0405
   52   0.0416
   53   0.0532
   54   0.0573
   55   0.0818
   56   0.1496
   57   0.2035
   58   0.0822
   59   0.0573
   60   0.0451
   61   0.0436
   62   0.0438
   63   0.0448
   64   0.0417
   65   0.0418
   66   0.0572
   67   0.0566
   68   0.0771
   69   0.1042
   70   0.1550
   71   0.1431
   72   0.1098
   73   0.1159
   74   0.1362
   75   0.1219
   76   0.1138
   77   0.1471
   78   0.1622
   79   0.1487
   80   0.1633
   81   0.2014
   82   0.2057
   83   0.2102
   84   0.2218
   85   0.1956
   86   0.1555
   87   0.1700
   88   0.1540
   89   0.1107
   90   0.0994
   91   0.0876
   92   0.0637
   93   0.0521
   94   0.0473
   95   0.0475
   96   0.0479
   97   0.0438
   98   0.0424
   99   0.0387
  100   0.0392
  101   0.0396
  102   0.0509
  103   0.0865
  104   0.1391
  105   0.1928
  106   0.1466
  107   0.0767
  108   0.0473
  109   0.0394
  110   0.0371
  111   0.0379
  112   0.0413
  113   0.0522
  114   0.0551
  115   0.0501
  116   0.0477
  117   0.0512
  118   0.0532
  119   0.0710
  120   0.1013
  121   0.1461
  122   0.1865
  123   0.2631
  124   0.3261
  125   0.2594
  126   0.1356
  127   0.0894
  128   0.0713
  129   0.0625
  130   0.0597
  131   0.0577
  132   0.0519
  133   0.0537
  134   0.0437
  135   0.0433
  136   0.0384
  137   0.0352
  138   0.0407
  139   0.0445
  140   0.0682
  141   0.0828
  142   0.0771
  143   0.0527
  144   0.0392
  145   0.0399
  146   0.0422
  147   0.0476
  148   0.0500
  149   0.0519
  150   0.0542
  151   0.0604
  152   0.0666
  153   0.0729
  154   0.0713
  155   0.0618
  156   0.0742
  157   0.0941
  158   0.1245
  159   0.1699
  160   0.2332
  161   0.2358
  162   0.2004
  163   0.1395
  164   0.1130
  165   0.0987
  166   0.0840
  167   0.0785
  168   0.0808
  169   0.0894
  170   0.0900
  171   0.0644
  172   0.0628
  173   0.0587
  174   0.0502
  175   0.0452
  176   0.0457
  177   0.0509
  178   0.0543
  179   0.0700
  180   0.0976
  181   0.1012
  182   0.1275
  183   0.1083
  184   0.0709
  185   0.0660
  186   0.0494
  187   0.0523
  188   0.0520
  189   0.0496
  190   0.0543
  191   0.0678
  192   0.0835
  193   0.0894
  194   0.0736
  195   0.0803
  196   0.0830
  197   0.1065
  198   0.1377
  199   0.1668
  200   0.1865
  201   0.2308
  202   0.2200
  203   0.1450
  204   0.1211
  205   0.1106
  206   0.1217
  207   0.1007
  208   0.0853
  209   0.0768
  210   0.0684
  211   0.0626
  212   0.0528
  213   0.0460
  214   0.0550
  215   0.0534
  216   0.0546
  217   0.0588
  218   0.0717
  219   0.1232
  220   0.2082
  221   0.2373
  222   0.2566
  223   0.2140
  224   0.1754
  225   0.1064
  226   0.0901
  227   0.0642
  228   0.0556
  229   0.0530
  230   0.0647
  231   0.0525
  232   0.0551
  233   0.0558
  234   0.0625
  235   0.0671
  236   0.0752
  237   0.1043
  238   0.1059
  239   0.1206
  240   0.1568
  241   0.1391
  242   0.1126
  243   0.0921
  244   0.0760
  245   0.0644
  246   0.0609
  247   0.0507
  248   0.0540
  249   0.0544
  250   0.0631
  251   0.0556
  252   0.0566
  253   0.0602
  254   0.0655
  255   0.0669
  256   0.0618
  257   0.1058
  258   0.1494
  259   0.1226
  260   0.0903
  261   0.0605
  262   0.0520
  263   0.0513
  264   0.0493
  265   0.0468
  266   0.0451
  267   0.0497
  268   0.0521
  269   0.0550
  270   0.0560
  271   0.0605
  272   0.0759
  273   0.0593
  274   0.0602
  275   0.0773
  276   0.0840
  277   0.0952
  278   0.1175
  279   0.1444
  280   0.2187
  281   0.2167
  282   0.2007
  283   0.1573
  284   0.1299
  285   0.1010
  286   0.0838
  287   0.0903
  288   0.0777
  289   0.0662
  290   0.0629
  291   0.0589
  292   0.0525
  293   0.0524
  294   0.0524
  295   0.0526
  296   0.0536
  297   0.0622
  298   0.0611
  299   0.0620
  300   0.0702
  301   0.0964
  302   0.0713
  303   0.0769
  304   0.0564
  305   0.0544
  306   0.0511
  307   0.0531
  308   0.0493
  309   0.0563
  310   0.0669
  311   0.0941
  312   0.0799
  313   0.0802
  314   0.0879
  315   0.0748
  316   0.0769
  317   0.0744
  318   0.0807
  319   0.0801
  320   0.0789
  321   0.0727
  322   0.0621
  323   0.0578
  324   0.0563
  325   0.0518
  326   0.0490
  327   0.0490
  328   0.0460
  329   0.0433
  330   0.0446
  331   0.0500
  332   0.0650
