# Supplementary material for: A porin-like protein used by bacterial predators defines a wider lipid-trapping superfamily
Source: Nat Commun. 2025 Jul 5;16:6213. doi: 10.1038/s41467-025-61633-0 (PMC12228718; doi:10.1038/s41467-025-61633-0)
Supplement: Supplementary file 4 — Source Data [file 41467_2025_61633_MOESM4_ESM.zip › source_data/Supplementary_Figure9/Pentamer/500ns_1/rmsf-A-1.xvg]

# This file was created Thu Feb  8 22:02:54 2024
# Created by:
#                       :-) GROMACS - gmx rmsf, 2022.3 (-:
# 
# Executable:   /storage/chem/lfsmgr/SRG/GROMACS/2022.3/bin/gmx
# Data prefix:  /storage/chem/lfsmgr/SRG/GROMACS/2022.3
# Working dir:  /storage/lfsmgr_grp/lfsmgr/bd0427/pentamer/IM/MD1/CG2AT/FINAL/IM/500ns_1
# Command line:
#   gmx rmsf -f md-center.xtc -s md.tpr -o rmsf-A.xvg -oq rmsf-A.pdb -res -aniso -n chains.ndx
# gmx rmsf is part of G R O M A C S:
#
# Good ROcking Metal Altar for Chronical Sinners
#
@    title "RMS fluctuation"
@    xaxis  label "Residue"
@    yaxis  label "(nm)"
@TYPE xy
    0   0.0553
    1   0.0586
    2   0.0653
    3   0.0537
    4   0.0508
    5   0.0565
    6   0.0500
    7   0.0486
    8   0.0628
    9   0.0621
   10   0.0635
   11   0.0730
   12   0.0787
   13   0.0574
   14   0.0554
   15   0.0514
   16   0.0605
   17   0.0608
   18   0.0499
   19   0.0443
   20   0.0465
   21   0.0571
   22   0.0428
   23   0.0419
   24   0.0428
   25   0.0442
   26   0.0468
   27   0.0543
   28   0.0596
   29   0.0610
   30   0.0709
   31   0.0567
   32   0.0484
   33   0.0435
   34   0.0427
   35   0.0460
   36   0.0465
   37   0.0512
   38   0.0628
   39   0.0890
   40   0.0892
   41   0.1505
   42   0.1430
   43   0.1542
   44   0.1091
   45   0.0842
   46   0.0730
   47   0.0568
   48   0.0476
   49   0.0457
   50   0.0441
   51   0.0397
   52   0.0449
   53   0.0523
   54   0.0581
   55   0.1045
   56   0.1940
   57   0.2381
   58   0.0791
   59   0.0525
   60   0.0474
   61   0.0486
   62   0.0451
   63   0.0451
   64   0.0434
   65   0.0489
   66   0.0638
   67   0.0735
   68   0.0747
   69   0.0876
   70   0.1117
   71   0.1196
   72   0.0932
   73   0.0980
   74   0.1235
   75   0.1157
   76   0.0983
   77   0.1285
   78   0.1471
   79   0.1278
   80   0.1379
   81   0.1772
   82   0.1784
   83   0.1763
   84   0.1890
   85   0.1645
   86   0.1277
   87   0.1421
   88   0.1291
   89   0.0932
   90   0.0725
   91   0.0669
   92   0.0554
   93   0.0565
   94   0.0523
   95   0.0524
   96   0.0525
   97   0.0462
   98   0.0433
   99   0.0386
  100   0.0391
  101   0.0377
  102   0.0465
  103   0.0692
  104   0.1283
  105   0.1752
  106   0.1328
  107   0.0687
  108   0.0443
  109   0.0395
  110   0.0370
  111   0.0377
  112   0.0423
  113   0.0445
  114   0.0492
  115   0.0446
  116   0.0428
  117   0.0501
  118   0.0631
  119   0.0707
  120   0.0885
  121   0.1158
  122   0.1783
  123   0.2598
  124   0.3254
  125   0.2311
  126   0.1199
  127   0.0806
  128   0.0646
  129   0.0534
  130   0.0472
  131   0.0451
  132   0.0449
  133   0.0479
  134   0.0420
  135   0.0430
  136   0.0399
  137   0.0370
  138   0.0414
  139   0.0433
  140   0.0647
  141   0.0772
  142   0.0698
  143   0.0519
  144   0.0392
  145   0.0396
  146   0.0387
  147   0.0431
  148   0.0472
  149   0.0508
  150   0.0639
  151   0.0752
  152   0.1123
  153   0.0859
  154   0.0582
  155   0.0522
  156   0.0624
  157   0.0809
  158   0.1051
  159   0.1594
  160   0.1925
  161   0.2199
  162   0.1943
  163   0.1310
  164   0.0957
  165   0.0794
  166   0.0728
  167   0.0698
  168   0.0804
  169   0.0873
  170   0.2064
  171   0.1039
  172   0.0640
  173   0.0559
  174   0.0456
  175   0.0429
  176   0.0447
  177   0.0486
  178   0.0494
  179   0.0604
  180   0.0892
  181   0.1017
  182   0.1221
  183   0.0934
  184   0.0649
  185   0.0543
  186   0.0484
  187   0.0520
  188   0.0509
  189   0.0487
  190   0.0526
  191   0.0635
  192   0.0677
  193   0.0820
  194   0.0818
  195   0.0796
  196   0.0845
  197   0.0942
  198   0.1059
  199   0.1251
  200   0.1739
  201   0.2205
  202   0.1995
  203   0.1330
  204   0.1183
  205   0.1046
  206   0.1002
  207   0.0836
  208   0.0813
  209   0.0718
  210   0.0678
  211   0.0692
  212   0.0568
  213   0.0477
  214   0.0554
  215   0.0479
  216   0.0472
  217   0.0537
  218   0.0817
  219   0.1401
  220   0.2717
  221   0.2347
  222   0.2325
  223   0.2910
  224   0.1999
  225   0.1128
  226   0.0738
  227   0.0561
  228   0.0474
  229   0.0507
  230   0.0587
  231   0.0527
  232   0.0546
  233   0.0558
  234   0.0646
  235   0.0733
  236   0.0777
  237   0.0973
  238   0.1018
  239   0.1200
  240   0.1835
  241   0.1573
  242   0.1279
  243   0.1008
  244   0.0790
  245   0.0660
  246   0.0632
  247   0.0527
  248   0.0545
  249   0.0530
  250   0.0595
  251   0.0506
  252   0.0557
  253   0.0481
  254   0.0471
  255   0.0585
  256   0.0664
  257   0.1102
  258   0.1495
  259   0.1315
  260   0.0848
  261   0.0614
  262   0.0513
  263   0.0509
  264   0.0475
  265   0.0491
  266   0.0457
  267   0.0500
  268   0.0514
  269   0.0547
  270   0.0569
  271   0.0617
  272   0.0757
  273   0.0630
  274   0.0646
  275   0.0800
  276   0.0833
  277   0.0999
  278   0.1431
  279   0.1920
  280   0.2348
  281   0.2185
  282   0.1764
  283   0.1349
  284   0.1082
  285   0.1013
  286   0.0861
  287   0.0883
  288   0.0754
  289   0.0661
  290   0.0626
  291   0.0616
  292   0.0549
  293   0.0541
  294   0.0535
  295   0.0537
  296   0.0529
  297   0.0643
  298   0.0575
  299   0.0631
  300   0.0723
  301   0.0998
  302   0.0760
  303   0.0646
  304   0.0538
  305   0.0490
  306   0.0457
  307   0.0512
  308   0.0533
  309   0.0605
  310   0.0697
  311   0.0743
  312   0.0756
  313   0.0826
  314   0.0856
  315   0.0786
  316   0.0780
  317   0.0775
  318   0.0845
  319   0.0989
  320   0.1042
  321   0.0932
  322   0.0762
  323   0.0641
  324   0.0609
  325   0.0545
  326   0.0490
  327   0.0466
  328   0.0491
  329   0.0495
  330   0.0543
  331   0.0581
  332   0.0656
