# Supplementary material for: A porin-like protein used by bacterial predators defines a wider lipid-trapping superfamily
Source: Nat Commun. 2025 Jul 5;16:6213. doi: 10.1038/s41467-025-61633-0 (PMC12228718; doi:10.1038/s41467-025-61633-0)
Supplement: Supplementary file 4 — Source Data [file 41467_2025_61633_MOESM4_ESM.zip › source_data/Supplementary_Figure9/Pentamer/500ns_1/rmsf-B-1.xvg]

# This file was created Thu Feb  8 22:08:10 2024
# Created by:
#                       :-) GROMACS - gmx rmsf, 2022.3 (-:
# 
# Executable:   /storage/chem/lfsmgr/SRG/GROMACS/2022.3/bin/gmx
# Data prefix:  /storage/chem/lfsmgr/SRG/GROMACS/2022.3
# Working dir:  /storage/lfsmgr_grp/lfsmgr/bd0427/pentamer/IM/MD1/CG2AT/FINAL/IM/500ns_1
# Command line:
#   gmx rmsf -f md-center.xtc -s md.tpr -o rmsf-B.xvg -oq rmsf-B.pdb -res -aniso -n chains.ndx
# gmx rmsf is part of G R O M A C S:
#
# Guyana Rwanda Oman Macau Angola Cameroon Senegal
#
@    title "RMS fluctuation"
@    xaxis  label "Residue"
@    yaxis  label "(nm)"
@TYPE xy
    0   0.0571
    1   0.0571
    2   0.0615
    3   0.0522
    4   0.0506
    5   0.0569
    6   0.0495
    7   0.0501
    8   0.0636
    9   0.0611
   10   0.0596
   11   0.0584
   12   0.0690
   13   0.0651
   14   0.0651
   15   0.0624
   16   0.0718
   17   0.0684
   18   0.0555
   19   0.0473
   20   0.0502
   21   0.0604
   22   0.0429
   23   0.0443
   24   0.0428
   25   0.0442
   26   0.0477
   27   0.0555
   28   0.0600
   29   0.0589
   30   0.0684
   31   0.0545
   32   0.0463
   33   0.0420
   34   0.0418
   35   0.0462
   36   0.0452
   37   0.0474
   38   0.0564
   39   0.0713
   40   0.0968
   41   0.1450
   42   0.1647
   43   0.1708
   44   0.1239
   45   0.0896
   46   0.0670
   47   0.0516
   48   0.0440
   49   0.0447
   50   0.0445
   51   0.0416
   52   0.0446
   53   0.0492
   54   0.0519
   55   0.0754
   56   0.1396
   57   0.2311
   58   0.0759
   59   0.0517
   60   0.0432
   61   0.0422
   62   0.0453
   63   0.0456
   64   0.0414
   65   0.0403
   66   0.0542
   67   0.0560
   68   0.0707
   69   0.0706
   70   0.0799
   71   0.0797
   72   0.0694
   73   0.0731
   74   0.0838
   75   0.0855
   76   0.0836
   77   0.1016
   78   0.1138
   79   0.1171
   80   0.1355
   81   0.1597
   82   0.1764
   83   0.2081
   84   0.2614
   85   0.2342
   86   0.2239
   87   0.2030
   88   0.1236
   89   0.0881
   90   0.0701
   91   0.0690
   92   0.0559
   93   0.0502
   94   0.0454
   95   0.0463
   96   0.0471
   97   0.0432
   98   0.0419
   99   0.0388
  100   0.0394
  101   0.0390
  102   0.0466
  103   0.0747
  104   0.1248
  105   0.1709
  106   0.1310
  107   0.0750
  108   0.0474
  109   0.0399
  110   0.0373
  111   0.0384
  112   0.0433
  113   0.0485
  114   0.0490
  115   0.0439
  116   0.0416
  117   0.0458
  118   0.0522
  119   0.0593
  120   0.0717
  121   0.0928
  122   0.1408
  123   0.1967
  124   0.1718
  125   0.1245
  126   0.1047
  127   0.0782
  128   0.0645
  129   0.0554
  130   0.0467
  131   0.0445
  132   0.0441
  133   0.0492
  134   0.0416
  135   0.0450
  136   0.0401
  137   0.0363
  138   0.0434
  139   0.0473
  140   0.0768
  141   0.0936
  142   0.0956
  143   0.0596
  144   0.0412
  145   0.0398
  146   0.0387
  147   0.0420
  148   0.0442
  149   0.0464
  150   0.0515
  151   0.0615
  152   0.0530
  153   0.0543
  154   0.0566
  155   0.0621
  156   0.0721
  157   0.0964
  158   0.1215
  159   0.1681
  160   0.2269
  161   0.2714
  162   0.2020
  163   0.1497
  164   0.1113
  165   0.0849
  166   0.0669
  167   0.0597
  168   0.0528
  169   0.0626
  170   0.0673
  171   0.0539
  172   0.0562
  173   0.0514
  174   0.0441
  175   0.0427
  176   0.0469
  177   0.0535
  178   0.0633
  179   0.0891
  180   0.1180
  181   0.0982
  182   0.1323
  183   0.1123
  184   0.0779
  185   0.0697
  186   0.0507
  187   0.0517
  188   0.0508
  189   0.0454
  190   0.0471
  191   0.0579
  192   0.0631
  193   0.0635
  194   0.0636
  195   0.0613
  196   0.0669
  197   0.0721
  198   0.0984
  199   0.1283
  200   0.1818
  201   0.2116
  202   0.2004
  203   0.1301
  204   0.1141
  205   0.0996
  206   0.0930
  207   0.0830
  208   0.0692
  209   0.0588
  210   0.0557
  211   0.0559
  212   0.0447
  213   0.0408
  214   0.0541
  215   0.0534
  216   0.0545
  217   0.0592
  218   0.0675
  219   0.1247
  220   0.1786
  221   0.1656
  222   0.1281
  223   0.1357
  224   0.0960
  225   0.1005
  226   0.0811
  227   0.0570
  228   0.0519
  229   0.0517
  230   0.0625
  231   0.0519
  232   0.0520
  233   0.0479
  234   0.0524
  235   0.0562
  236   0.0600
  237   0.0812
  238   0.0881
  239   0.1137
  240   0.1604
  241   0.1356
  242   0.1189
  243   0.0854
  244   0.0684
  245   0.0573
  246   0.0563
  247   0.0469
  248   0.0502
  249   0.0504
  250   0.0559
  251   0.0526
  252   0.0592
  253   0.0630
  254   0.0674
  255   0.0590
  256   0.0612
  257   0.0662
  258   0.0674
  259   0.0810
  260   0.0684
  261   0.0527
  262   0.0483
  263   0.0476
  264   0.0486
  265   0.0451
  266   0.0435
  267   0.0480
  268   0.0498
  269   0.0520
  270   0.0529
  271   0.0585
  272   0.0713
  273   0.0564
  274   0.0578
  275   0.0730
  276   0.0734
  277   0.0871
  278   0.1291
  279   0.2169
  280   0.2201
  281   0.2107
  282   0.1744
  283   0.1337
  284   0.0963
  285   0.0871
  286   0.0747
  287   0.0755
  288   0.0689
  289   0.0649
  290   0.0598
  291   0.0568
  292   0.0506
  293   0.0495
  294   0.0495
  295   0.0503
  296   0.0497
  297   0.0553
  298   0.0539
  299   0.0560
  300   0.0689
  301   0.0896
  302   0.0765
  303   0.0810
  304   0.0551
  305   0.0495
  306   0.0472
  307   0.0497
  308   0.0487
  309   0.0539
  310   0.0629
  311   0.0710
  312   0.0683
  313   0.0756
  314   0.0797
  315   0.0750
  316   0.0803
  317   0.0923
  318   0.1188
  319   0.1633
  320   0.1346
  321   0.0824
  322   0.0682
  323   0.0568
  324   0.0546
  325   0.0500
  326   0.0465
  327   0.0470
  328   0.0449
  329   0.0444
  330   0.0472
  331   0.0518
  332   0.0673
