# Supplementary material for: A porin-like protein used by bacterial predators defines a wider lipid-trapping superfamily
Source: Nat Commun. 2025 Jul 5;16:6213. doi: 10.1038/s41467-025-61633-0 (PMC12228718; doi:10.1038/s41467-025-61633-0)
Supplement: Supplementary file 4 — Source Data [file 41467_2025_61633_MOESM4_ESM.zip › source_data/Supplementary_Figure9/Pentamer/500ns_1/rmsf-C-1.xvg]

# This file was created Thu Feb  8 22:13:20 2024
# Created by:
#                       :-) GROMACS - gmx rmsf, 2022.3 (-:
# 
# Executable:   /storage/chem/lfsmgr/SRG/GROMACS/2022.3/bin/gmx
# Data prefix:  /storage/chem/lfsmgr/SRG/GROMACS/2022.3
# Working dir:  /storage/lfsmgr_grp/lfsmgr/bd0427/pentamer/IM/MD1/CG2AT/FINAL/IM/500ns_1
# Command line:
#   gmx rmsf -f md-center.xtc -s md.tpr -o rmsf-C.xvg -oq rmsf-C.pdb -res -aniso -n chains.ndx
# gmx rmsf is part of G R O M A C S:
#
# Great Red Owns Many ACres of Sand 
#
@    title "RMS fluctuation"
@    xaxis  label "Residue"
@    yaxis  label "(nm)"
@TYPE xy
    0   0.0591
    1   0.0611
    2   0.0630
    3   0.0541
    4   0.0545
    5   0.0632
    6   0.0546
    7   0.0567
    8   0.0755
    9   0.0802
   10   0.0882
   11   0.1118
   12   0.1018
   13   0.0837
   14   0.0754
   15   0.0690
   16   0.0705
   17   0.0639
   18   0.0584
   19   0.0470
   20   0.0504
   21   0.0828
   22   0.0515
   23   0.0452
   24   0.0444
   25   0.0459
   26   0.0475
   27   0.0538
   28   0.0601
   29   0.0620
   30   0.0695
   31   0.0585
   32   0.0495
   33   0.0472
   34   0.0466
   35   0.0489
   36   0.0481
   37   0.0512
   38   0.0581
   39   0.0716
   40   0.0903
   41   0.1321
   42   0.1528
   43   0.1308
   44   0.1200
   45   0.0879
   46   0.0635
   47   0.0523
   48   0.0444
   49   0.0434
   50   0.0435
   51   0.0427
   52   0.0457
   53   0.0501
   54   0.0556
   55   0.0787
   56   0.1011
   57   0.0932
   58   0.0704
   59   0.0537
   60   0.0462
   61   0.0462
   62   0.0455
   63   0.0455
   64   0.0419
   65   0.0426
   66   0.0725
   67   0.0729
   68   0.0738
   69   0.0763
   70   0.0794
   71   0.0972
   72   0.0996
   73   0.0774
   74   0.0995
   75   0.1248
   76   0.1083
   77   0.1206
   78   0.1505
   79   0.1770
   80   0.2706
   81   0.3232
   82   0.4092
   83   0.4273
   84   0.4201
   85   0.3825
   86   0.4508
   87   0.3339
   88   0.1276
   89   0.0860
   90   0.0766
   91   0.0834
   92   0.0699
   93   0.0577
   94   0.0527
   95   0.0525
   96   0.0521
   97   0.0478
   98   0.0440
   99   0.0405
  100   0.0411
  101   0.0405
  102   0.0469
  103   0.0718
  104   0.1112
  105   0.1454
  106   0.1084
  107   0.0629
  108   0.0480
  109   0.0427
  110   0.0400
  111   0.0425
  112   0.0473
  113   0.0494
  114   0.0589
  115   0.0538
  116   0.0590
  117   0.0615
  118   0.0625
  119   0.0745
  120   0.0868
  121   0.1052
  122   0.1334
  123   0.1773
  124   0.2003
  125   0.1360
  126   0.0974
  127   0.0717
  128   0.0622
  129   0.0594
  130   0.0577
  131   0.0666
  132   0.0606
  133   0.0601
  134   0.0475
  135   0.0479
  136   0.0434
  137   0.0387
  138   0.0440
  139   0.0474
  140   0.0677
  141   0.0851
  142   0.0766
  143   0.0526
  144   0.0447
  145   0.0440
  146   0.0457
  147   0.0513
  148   0.0548
  149   0.0580
  150   0.0578
  151   0.0712
  152   0.0780
  153   0.0767
  154   0.0662
  155   0.0556
  156   0.0660
  157   0.0849
  158   0.1350
  159   0.2310
  160   0.2247
  161   0.2933
  162   0.2349
  163   0.1608
  164   0.1128
  165   0.0822
  166   0.0645
  167   0.0608
  168   0.0593
  169   0.0736
  170   0.0861
  171   0.0651
  172   0.0631
  173   0.0551
  174   0.0481
  175   0.0451
  176   0.0447
  177   0.0513
  178   0.0497
  179   0.0690
  180   0.0978
  181   0.1114
  182   0.1352
  183   0.1007
  184   0.0678
  185   0.0575
  186   0.0512
  187   0.0524
  188   0.0496
  189   0.0486
  190   0.0484
  191   0.0562
  192   0.0728
  193   0.0834
  194   0.0798
  195   0.0717
  196   0.0733
  197   0.0816
  198   0.1045
  199   0.1515
  200   0.2192
  201   0.2512
  202   0.1999
  203   0.1319
  204   0.1116
  205   0.1036
  206   0.1106
  207   0.0932
  208   0.0813
  209   0.0675
  210   0.0645
  211   0.0596
  212   0.0552
  213   0.0490
  214   0.0546
  215   0.0529
  216   0.0528
  217   0.0564
  218   0.0971
  219   0.1798
  220   0.2655
  221   0.2360
  222   0.2259
  223   0.3037
  224   0.1852
  225   0.0923
  226   0.0883
  227   0.0731
  228   0.0610
  229   0.0536
  230   0.0646
  231   0.0492
  232   0.0548
  233   0.0565
  234   0.0619
  235   0.0675
  236   0.0715
  237   0.0798
  238   0.0967
  239   0.1245
  240   0.1817
  241   0.1669
  242   0.1317
  243   0.1057
  244   0.0929
  245   0.0727
  246   0.0611
  247   0.0493
  248   0.0543
  249   0.0543
  250   0.0628
  251   0.0586
  252   0.0615
  253   0.0544
  254   0.0603
  255   0.0585
  256   0.0661
  257   0.0727
  258   0.0824
  259   0.0933
  260   0.0790
  261   0.0600
  262   0.0539
  263   0.0517
  264   0.0512
  265   0.0502
  266   0.0501
  267   0.0559
  268   0.0580
  269   0.0634
  270   0.0608
  271   0.0660
  272   0.0921
  273   0.0698
  274   0.0652
  275   0.0903
  276   0.1077
  277   0.1371
  278   0.1505
  279   0.1635
  280   0.1904
  281   0.1882
  282   0.1770
  283   0.2002
  284   0.2008
  285   0.2002
  286   0.1870
  287   0.1710
  288   0.1088
  289   0.0870
  290   0.0784
  291   0.0716
  292   0.0594
  293   0.0566
  294   0.0561
  295   0.0561
  296   0.0578
  297   0.0735
  298   0.0672
  299   0.0620
  300   0.0672
  301   0.0953
  302   0.0758
  303   0.0603
  304   0.0568
  305   0.0594
  306   0.0616
  307   0.0638
  308   0.0603
  309   0.0633
  310   0.0720
  311   0.0744
  312   0.0739
  313   0.0830
  314   0.0880
  315   0.0809
  316   0.0784
  317   0.0836
  318   0.0925
  319   0.1237
  320   0.1028
  321   0.0847
  322   0.0777
  323   0.0724
  324   0.0680
  325   0.0603
  326   0.0562
  327   0.0529
  328   0.0480
  329   0.0488
  330   0.0531
  331   0.0581
  332   0.0696
