# Supplementary material for: A porin-like protein used by bacterial predators defines a wider lipid-trapping superfamily
Source: Nat Commun. 2025 Jul 5;16:6213. doi: 10.1038/s41467-025-61633-0 (PMC12228718; doi:10.1038/s41467-025-61633-0)
Supplement: Supplementary file 4 — Source Data [file 41467_2025_61633_MOESM4_ESM.zip › source_data/Supplementary_Figure9/Pentamer/500ns_1/rmsf-D-1.xvg]

# This file was created Thu Feb  8 22:19:23 2024
# Created by:
#                       :-) GROMACS - gmx rmsf, 2022.3 (-:
# 
# Executable:   /storage/chem/lfsmgr/SRG/GROMACS/2022.3/bin/gmx
# Data prefix:  /storage/chem/lfsmgr/SRG/GROMACS/2022.3
# Working dir:  /storage/lfsmgr_grp/lfsmgr/bd0427/pentamer/IM/MD1/CG2AT/FINAL/IM/500ns_1
# Command line:
#   gmx rmsf -f md-center.xtc -s md.tpr -o rmsf-D.xvg -oq rmsf-D.pdb -res -aniso -n chains.ndx
# gmx rmsf is part of G R O M A C S:
#
# GRoups of Organic Molecules in ACtion for Science
#
@    title "RMS fluctuation"
@    xaxis  label "Residue"
@    yaxis  label "(nm)"
@TYPE xy
    0   0.0558
    1   0.0580
    2   0.0638
    3   0.0528
    4   0.0521
    5   0.0604
    6   0.0508
    7   0.0495
    8   0.0716
    9   0.0690
   10   0.0751
   11   0.0937
   12   0.0853
   13   0.0608
   14   0.0547
   15   0.0501
   16   0.0616
   17   0.0684
   18   0.0667
   19   0.0525
   20   0.0705
   21   0.0759
   22   0.0510
   23   0.0485
   24   0.0664
   25   0.0483
   26   0.0615
   27   0.0767
   28   0.0685
   29   0.0650
   30   0.0745
   31   0.0596
   32   0.0483
   33   0.0450
   34   0.0476
   35   0.0496
   36   0.0472
   37   0.0498
   38   0.0574
   39   0.0802
   40   0.1609
   41   0.2594
   42   0.3095
   43   0.2506
   44   0.1682
   45   0.1051
   46   0.0684
   47   0.0591
   48   0.0493
   49   0.0462
   50   0.0466
   51   0.0430
   52   0.0470
   53   0.0553
   54   0.0629
   55   0.1450
   56   0.1931
   57   0.1732
   58   0.0911
   59   0.0564
   60   0.0517
   61   0.0444
   62   0.0510
   63   0.0529
   64   0.0505
   65   0.0468
   66   0.0603
   67   0.0645
   68   0.0791
   69   0.0868
   70   0.0843
   71   0.0834
   72   0.0794
   73   0.0798
   74   0.0925
   75   0.0951
   76   0.0936
   77   0.1115
   78   0.1198
   79   0.1164
   80   0.1392
   81   0.1656
   82   0.1860
   83   0.1711
   84   0.1930
   85   0.1722
   86   0.1313
   87   0.1406
   88   0.1214
   89   0.1122
   90   0.1093
   91   0.1007
   92   0.0711
   93   0.0632
   94   0.0516
   95   0.0553
   96   0.0550
   97   0.0525
   98   0.0480
   99   0.0433
  100   0.0449
  101   0.0494
  102   0.0613
  103   0.0897
  104   0.1232
  105   0.1546
  106   0.1251
  107   0.0852
  108   0.0726
  109   0.0558
  110   0.0448
  111   0.0415
  112   0.0461
  113   0.0477
  114   0.0529
  115   0.0513
  116   0.0501
  117   0.0597
  118   0.0710
  119   0.0922
  120   0.1317
  121   0.1552
  122   0.1803
  123   0.2058
  124   0.2280
  125   0.1701
  126   0.1096
  127   0.0874
  128   0.0716
  129   0.0594
  130   0.0541
  131   0.0518
  132   0.0515
  133   0.0571
  134   0.0436
  135   0.0463
  136   0.0417
  137   0.0397
  138   0.0526
  139   0.0671
  140   0.0938
  141   0.1047
  142   0.0966
  143   0.0759
  144   0.0507
  145   0.0418
  146   0.0383
  147   0.0426
  148   0.0457
  149   0.0480
  150   0.0516
  151   0.0631
  152   0.0611
  153   0.0602
  154   0.0589
  155   0.0630
  156   0.0679
  157   0.1097
  158   0.2056
  159   0.3315
  160   0.3022
  161   0.2828
  162   0.2251
  163   0.1650
  164   0.0993
  165   0.0697
  166   0.0676
  167   0.0615
  168   0.0576
  169   0.0732
  170   0.0864
  171   0.0572
  172   0.0552
  173   0.0492
  174   0.0431
  175   0.0405
  176   0.0438
  177   0.0542
  178   0.0665
  179   0.0906
  180   0.1265
  181   0.1104
  182   0.1361
  183   0.1041
  184   0.0752
  185   0.0670
  186   0.0526
  187   0.0488
  188   0.0462
  189   0.0429
  190   0.0461
  191   0.0531
  192   0.0679
  193   0.0781
  194   0.0789
  195   0.0719
  196   0.0783
  197   0.0844
  198   0.0963
  199   0.1200
  200   0.1762
  201   0.2238
  202   0.2147
  203   0.1490
  204   0.1263
  205   0.1083
  206   0.0972
  207   0.0821
  208   0.0728
  209   0.0588
  210   0.0544
  211   0.0516
  212   0.0456
  213   0.0430
  214   0.0525
  215   0.0493
  216   0.0551
  217   0.0610
  218   0.0730
  219   0.1127
  220   0.1827
  221   0.2066
  222   0.1656
  223   0.1707
  224   0.1141
  225   0.1048
  226   0.0916
  227   0.0658
  228   0.0566
  229   0.0575
  230   0.0671
  231   0.0547
  232   0.0545
  233   0.0494
  234   0.0540
  235   0.0548
  236   0.0584
  237   0.0694
  238   0.0804
  239   0.1156
  240   0.1706
  241   0.1383
  242   0.1135
  243   0.0782
  244   0.0698
  245   0.0622
  246   0.0620
  247   0.0514
  248   0.0554
  249   0.0580
  250   0.0619
  251   0.0535
  252   0.0690
  253   0.0464
  254   0.0472
  255   0.0495
  256   0.0590
  257   0.0657
  258   0.0690
  259   0.0833
  260   0.0719
  261   0.0561
  262   0.0475
  263   0.0473
  264   0.0468
  265   0.0496
  266   0.0472
  267   0.0511
  268   0.0532
  269   0.0580
  270   0.0608
  271   0.0682
  272   0.0816
  273   0.0640
  274   0.0664
  275   0.0741
  276   0.0767
  277   0.0870
  278   0.1103
  279   0.1506
  280   0.1733
  281   0.1643
  282   0.1405
  283   0.1211
  284   0.1066
  285   0.1075
  286   0.0917
  287   0.1080
  288   0.0909
  289   0.0722
  290   0.0653
  291   0.0617
  292   0.0546
  293   0.0539
  294   0.0515
  295   0.0500
  296   0.0497
  297   0.0558
  298   0.0532
  299   0.0557
  300   0.0722
  301   0.1001
  302   0.0766
  303   0.0716
  304   0.0482
  305   0.0474
  306   0.0461
  307   0.0528
  308   0.0541
  309   0.0631
  310   0.0769
  311   0.0816
  312   0.0809
  313   0.0866
  314   0.0980
  315   0.0932
  316   0.1025
  317   0.1188
  318   0.1471
  319   0.1869
  320   0.1623
  321   0.1023
  322   0.0807
  323   0.0677
  324   0.0644
  325   0.0588
  326   0.0506
  327   0.0472
  328   0.0440
  329   0.0440
  330   0.0469
  331   0.0537
  332   0.0643
