# Supplementary material for: A porin-like protein used by bacterial predators defines a wider lipid-trapping superfamily
Source: Nat Commun. 2025 Jul 5;16:6213. doi: 10.1038/s41467-025-61633-0 (PMC12228718; doi:10.1038/s41467-025-61633-0)
Supplement: Supplementary file 4 — Source Data [file 41467_2025_61633_MOESM4_ESM.zip › source_data/Supplementary_Figure9/Pentamer/500ns_1/rmsf-E-1.xvg]

# This file was created Thu Feb  8 22:24:40 2024
# Created by:
#                       :-) GROMACS - gmx rmsf, 2022.3 (-:
# 
# Executable:   /storage/chem/lfsmgr/SRG/GROMACS/2022.3/bin/gmx
# Data prefix:  /storage/chem/lfsmgr/SRG/GROMACS/2022.3
# Working dir:  /storage/lfsmgr_grp/lfsmgr/bd0427/pentamer/IM/MD1/CG2AT/FINAL/IM/500ns_1
# Command line:
#   gmx rmsf -f md-center.xtc -s md.tpr -o rmsf-E.xvg -oq rmsf-E.pdb -res -aniso -n chains.ndx
# gmx rmsf is part of G R O M A C S:
#
# Great Red Owns Many ACres of Sand 
#
@    title "RMS fluctuation"
@    xaxis  label "Residue"
@    yaxis  label "(nm)"
@TYPE xy
    0   0.0675
    1   0.0685
    2   0.0611
    3   0.0562
    4   0.0543
    5   0.0608
    6   0.0516
    7   0.0504
    8   0.0696
    9   0.0772
   10   0.0855
   11   0.1197
   12   0.1285
   13   0.0885
   14   0.0874
   15   0.0745
   16   0.0814
   17   0.0701
   18   0.0529
   19   0.0499
   20   0.0528
   21   0.0695
   22   0.0497
   23   0.0492
   24   0.0516
   25   0.0498
   26   0.0523
   27   0.0583
   28   0.0678
   29   0.0671
   30   0.0742
   31   0.0627
   32   0.0509
   33   0.0455
   34   0.0467
   35   0.0495
   36   0.0472
   37   0.0581
   38   0.0720
   39   0.1022
   40   0.1469
   41   0.1750
   42   0.1738
   43   0.1561
   44   0.1193
   45   0.0941
   46   0.0754
   47   0.0635
   48   0.0478
   49   0.0453
   50   0.0448
   51   0.0430
   52   0.0457
   53   0.0538
   54   0.0646
   55   0.0981
   56   0.1242
   57   0.1228
   58   0.0804
   59   0.0646
   60   0.0494
   61   0.0482
   62   0.0494
   63   0.0483
   64   0.0447
   65   0.0464
   66   0.0578
   67   0.0707
   68   0.1002
   69   0.1138
   70   0.1398
   71   0.1577
   72   0.1357
   73   0.1464
   74   0.1785
   75   0.1810
   76   0.1735
   77   0.2020
   78   0.2251
   79   0.2241
   80   0.2323
   81   0.2750
   82   0.2785
   83   0.2881
   84   0.2914
   85   0.2444
   86   0.1889
   87   0.1852
   88   0.1576
   89   0.0830
   90   0.0725
   91   0.0957
   92   0.0669
   93   0.0560
   94   0.0580
   95   0.0556
   96   0.0575
   97   0.0488
   98   0.0477
   99   0.0445
  100   0.0443
  101   0.0436
  102   0.0480
  103   0.0677
  104   0.1013
  105   0.1314
  106   0.1037
  107   0.0632
  108   0.0490
  109   0.0465
  110   0.0438
  111   0.0466
  112   0.0502
  113   0.0521
  114   0.0579
  115   0.0545
  116   0.0539
  117   0.0579
  118   0.0611
  119   0.0689
  120   0.0783
  121   0.0928
  122   0.1379
  123   0.2018
  124   0.2005
  125   0.1274
  126   0.1001
  127   0.0793
  128   0.0693
  129   0.0545
  130   0.0526
  131   0.0520
  132   0.0590
  133   0.0660
  134   0.0511
  135   0.0493
  136   0.0464
  137   0.0442
  138   0.0483
  139   0.0502
  140   0.0721
  141   0.0840
  142   0.0761
  143   0.0567
  144   0.0511
  145   0.0516
  146   0.0506
  147   0.0521
  148   0.0552
  149   0.0626
  150   0.0809
  151   0.0994
  152   0.1216
  153   0.0786
  154   0.0609
  155   0.0622
  156   0.0709
  157   0.0733
  158   0.0950
  159   0.1526
  160   0.2156
  161   0.2727
  162   0.2484
  163   0.1825
  164   0.1423
  165   0.0965
  166   0.0797
  167   0.0698
  168   0.0695
  169   0.0773
  170   0.0984
  171   0.0757
  172   0.0715
  173   0.0601
  174   0.0567
  175   0.0555
  176   0.0557
  177   0.0559
  178   0.0548
  179   0.0670
  180   0.1042
  181   0.1281
  182   0.1523
  183   0.1199
  184   0.0818
  185   0.0645
  186   0.0525
  187   0.0565
  188   0.0585
  189   0.0542
  190   0.0551
  191   0.0638
  192   0.0757
  193   0.0777
  194   0.0703
  195   0.0764
  196   0.0792
  197   0.0945
  198   0.1239
  199   0.2071
  200   0.2287
  201   0.2763
  202   0.2341
  203   0.1624
  204   0.1450
  205   0.1099
  206   0.0965
  207   0.0844
  208   0.0751
  209   0.0669
  210   0.0664
  211   0.0699
  212   0.0532
  213   0.0481
  214   0.0572
  215   0.0572
  216   0.0619
  217   0.0687
  218   0.0813
  219   0.1414
  220   0.2076
  221   0.2043
  222   0.1615
  223   0.1812
  224   0.1256
  225   0.1066
  226   0.0906
  227   0.0671
  228   0.0578
  229   0.0527
  230   0.0699
  231   0.0570
  232   0.0564
  233   0.0553
  234   0.0622
  235   0.0678
  236   0.0708
  237   0.0763
  238   0.0890
  239   0.1103
  240   0.1513
  241   0.1293
  242   0.1087
  243   0.0781
  244   0.0780
  245   0.0697
  246   0.0665
  247   0.0547
  248   0.0578
  249   0.0571
  250   0.0587
  251   0.0490
  252   0.0677
  253   0.0483
  254   0.0601
  255   0.0604
  256   0.0660
  257   0.0712
  258   0.0784
  259   0.0916
  260   0.0789
  261   0.0658
  262   0.0587
  263   0.0564
  264   0.0540
  265   0.0470
  266   0.0423
  267   0.0454
  268   0.0519
  269   0.0550
  270   0.0600
  271   0.0659
  272   0.0913
  273   0.0792
  274   0.0787
  275   0.0952
  276   0.0830
  277   0.0910
  278   0.1415
  279   0.2692
  280   0.2459
  281   0.2187
  282   0.2176
  283   0.1663
  284   0.1373
  285   0.1158
  286   0.1020
  287   0.0892
  288   0.0741
  289   0.0694
  290   0.0607
  291   0.0609
  292   0.0526
  293   0.0540
  294   0.0553
  295   0.0580
  296   0.0614
  297   0.0715
  298   0.0653
  299   0.0666
  300   0.0769
  301   0.1009
  302   0.0721
  303   0.0755
  304   0.0648
  305   0.0602
  306   0.0590
  307   0.0611
  308   0.0587
  309   0.0655
  310   0.0752
  311   0.0803
  312   0.0733
  313   0.0843
  314   0.0926
  315   0.0853
  316   0.0902
  317   0.0935
  318   0.1037
  319   0.1325
  320   0.1081
  321   0.0961
  322   0.0868
  323   0.0769
  324   0.0691
  325   0.0603
  326   0.0571
  327   0.0527
  328   0.0485
  329   0.0477
  330   0.0497
  331   0.0564
  332   0.0671
