# Supplementary material for: A porin-like protein used by bacterial predators defines a wider lipid-trapping superfamily
Source: Nat Commun. 2025 Jul 5;16:6213. doi: 10.1038/s41467-025-61633-0 (PMC12228718; doi:10.1038/s41467-025-61633-0)
Supplement: Supplementary file 4 — Source Data [file 41467_2025_61633_MOESM4_ESM.zip › source_data/Supplementary_Figure9/Monomer/500ns_3/rmsf.xvg]

# This file was created Thu Mar  7 13:19:23 2024
# Created by:
#                       :-) GROMACS - gmx rmsf, 2022.3 (-:
# 
# Executable:   /storage/chem/lfsmgr/SRG/GROMACS/2022.3/bin/gmx
# Data prefix:  /storage/chem/lfsmgr/SRG/GROMACS/2022.3
# Working dir:  /storage/lfsmgr_grp/lfsmgr/bd0427/Monomer/IM/MD1/CG2AT/FINAL/500ns_3
# Command line:
#   gmx rmsf -f md-center.xtc -s md.tpr -o rmsf.xvg -oq rmsf.pdb -res -aniso -n index.ndx
# gmx rmsf is part of G R O M A C S:
#
# GROningen Mixture of Alchemy and Childrens' Stories
#
@    title "RMS fluctuation"
@    xaxis  label "Residue"
@    yaxis  label "(nm)"
@TYPE xy
    0   0.0610
    1   0.0643
    2   0.0747
    3   0.0634
    4   0.0609
    5   0.0679
    6   0.0633
    7   0.0637
    8   0.0850
    9   0.1019
   10   0.1029
   11   0.1288
   12   0.1056
   13   0.0670
   14   0.0616
   15   0.0571
   16   0.0621
   17   0.0586
   18   0.0549
   19   0.0490
   20   0.0617
   21   0.0770
   22   0.0526
   23   0.0479
   24   0.0503
   25   0.0495
   26   0.0568
   27   0.0686
   28   0.0717
   29   0.0663
   30   0.0757
   31   0.0663
   32   0.0562
   33   0.0498
   34   0.0539
   35   0.0617
   36   0.0933
   37   0.1459
   38   0.1234
   39   0.1358
   40   0.1718
   41   0.1963
   42   0.2312
   43   0.1954
   44   0.1791
   45   0.1567
   46   0.1184
   47   0.0922
   48   0.0676
   49   0.0595
   50   0.0494
   51   0.0450
   52   0.0469
   53   0.0581
   54   0.0677
   55   0.1000
   56   0.1626
   57   0.2293
   58   0.0870
   59   0.0632
   60   0.0533
   61   0.0502
   62   0.0483
   63   0.0500
   64   0.0482
   65   0.0572
   66   0.0705
   67   0.0721
   68   0.0872
   69   0.0919
   70   0.0968
   71   0.1071
   72   0.1046
   73   0.1026
   74   0.1156
   75   0.1192
   76   0.1144
   77   0.1276
   78   0.1331
   79   0.1238
   80   0.1415
   81   0.1701
   82   0.1649
   83   0.1611
   84   0.1923
   85   0.1807
   86   0.1445
   87   0.1534
   88   0.1422
   89   0.1094
   90   0.1136
   91   0.0991
   92   0.0821
   93   0.1251
   94   0.1289
   95   0.0696
   96   0.0614
   97   0.0534
   98   0.0506
   99   0.0469
  100   0.0470
  101   0.0448
  102   0.0516
  103   0.0722
  104   0.0999
  105   0.1270
  106   0.1028
  107   0.0657
  108   0.0518
  109   0.0481
  110   0.0459
  111   0.0459
  112   0.0508
  113   0.0570
  114   0.0605
  115   0.0586
  116   0.0605
  117   0.0723
  118   0.1020
  119   0.1102
  120   0.1433
  121   0.2136
  122   0.2256
  123   0.2775
  124   0.2714
  125   0.2126
  126   0.1478
  127   0.1036
  128   0.0871
  129   0.0770
  130   0.0673
  131   0.0694
  132   0.0684
  133   0.0670
  134   0.0506
  135   0.0523
  136   0.0492
  137   0.0444
  138   0.0504
  139   0.0513
  140   0.0711
  141   0.0781
  142   0.0658
  143   0.0552
  144   0.0455
  145   0.0469
  146   0.0465
  147   0.0527
  148   0.0554
  149   0.0599
  150   0.0637
  151   0.0760
  152   0.0742
  153   0.0717
  154   0.0787
  155   0.0772
  156   0.0855
  157   0.1165
  158   0.2051
  159   0.3518
  160   0.2991
  161   0.2959
  162   0.2349
  163   0.1597
  164   0.1117
  165   0.0897
  166   0.0777
  167   0.0723
  168   0.0642
  169   0.0699
  170   0.0755
  171   0.0674
  172   0.0670
  173   0.0617
  174   0.0537
  175   0.0507
  176   0.0525
  177   0.0557
  178   0.0560
  179   0.0611
  180   0.0806
  181   0.0923
  182   0.1055
  183   0.0836
  184   0.0673
  185   0.0624
  186   0.0608
  187   0.0620
  188   0.0624
  189   0.0591
  190   0.0622
  191   0.0691
  192   0.0738
  193   0.0784
  194   0.0777
  195   0.0745
  196   0.0765
  197   0.0825
  198   0.0976
  199   0.1353
  200   0.2295
  201   0.2011
  202   0.1812
  203   0.1259
  204   0.1184
  205   0.1036
  206   0.1030
  207   0.0993
  208   0.0987
  209   0.0849
  210   0.0825
  211   0.0760
  212   0.0690
  213   0.0638
  214   0.0701
  215   0.0653
  216   0.0605
  217   0.0626
  218   0.0874
  219   0.1259
  220   0.1974
  221   0.2789
  222   0.2521
  223   0.2807
  224   0.2145
  225   0.1834
  226   0.0992
  227   0.0776
  228   0.0705
  229   0.0647
  230   0.0699
  231   0.0641
  232   0.0706
  233   0.0728
  234   0.0793
  235   0.0891
  236   0.0971
  237   0.1165
  238   0.1242
  239   0.1419
  240   0.1950
  241   0.1775
  242   0.1876
  243   0.1366
  244   0.1155
  245   0.0923
  246   0.0902
  247   0.0780
  248   0.0821
  249   0.0765
  250   0.0733
  251   0.0679
  252   0.0749
  253   0.0598
  254   0.0580
  255   0.0693
  256   0.0856
  257   0.0991
  258   0.1018
  259   0.1100
  260   0.0884
  261   0.0727
  262   0.0649
  263   0.0646
  264   0.0577
  265   0.0663
  266   0.0626
  267   0.0696
  268   0.0786
  269   0.0928
  270   0.0932
  271   0.1011
  272   0.1306
  273   0.1517
  274   0.2035
  275   0.3607
  276   0.3983
  277   0.5117
  278   0.5079
  279   0.6097
  280   0.6250
  281   0.6579
  282   0.6707
  283   0.6510
  284   0.5387
  285   0.4395
  286   0.2824
  287   0.2167
  288   0.1447
  289   0.1188
  290   0.0964
  291   0.0969
  292   0.0860
  293   0.0740
  294   0.0700
  295   0.0645
  296   0.0649
  297   0.0711
  298   0.0764
  299   0.0830
  300   0.0909
  301   0.0946
  302   0.0875
  303   0.0787
  304   0.0707
  305   0.0637
  306   0.0595
  307   0.0694
  308   0.0701
  309   0.0873
  310   0.1068
  311   0.1409
  312   0.1467
  313   0.2128
  314   0.2369
  315   0.2231
  316   0.1946
  317   0.1857
  318   0.1988
  319   0.2214
  320   0.2237
  321   0.1969
  322   0.1643
  323   0.1518
  324   0.1420
  325   0.0924
  326   0.0797
  327   0.0657
  328   0.0596
  329   0.0556
  330   0.0626
  331   0.0708
  332   0.0856
