# Supplementary material for: A porin-like protein used by bacterial predators defines a wider lipid-trapping superfamily
Source: Nat Commun. 2025 Jul 5;16:6213. doi: 10.1038/s41467-025-61633-0 (PMC12228718; doi:10.1038/s41467-025-61633-0)
Supplement: Supplementary file 4 — Source Data [file 41467_2025_61633_MOESM4_ESM.zip › source_data/Supplementary_Figure9/Monomer/500ns_2/rmsf.xvg]

# This file was created Thu Mar  7 13:15:05 2024
# Created by:
#                       :-) GROMACS - gmx rmsf, 2022.3 (-:
# 
# Executable:   /storage/chem/lfsmgr/SRG/GROMACS/2022.3/bin/gmx
# Data prefix:  /storage/chem/lfsmgr/SRG/GROMACS/2022.3
# Working dir:  /storage/lfsmgr_grp/lfsmgr/bd0427/Monomer/IM/MD1/CG2AT/FINAL/500ns_2
# Command line:
#   gmx rmsf -f md-center.xtc -s md.tpr -o rmsf.xvg -oq rmsf.pdb -res -aniso -n index.ndx
# gmx rmsf is part of G R O M A C S:
#
# Green Red Orange Magenta Azure Cyan Skyblue
#
@    title "RMS fluctuation"
@    xaxis  label "Residue"
@    yaxis  label "(nm)"
@TYPE xy
    0   0.0452
    1   0.0494
    2   0.0534
    3   0.0480
    4   0.0509
    5   0.0558
    6   0.0521
    7   0.0545
    8   0.0770
    9   0.0842
   10   0.0750
   11   0.0876
   12   0.0799
   13   0.0517
   14   0.0444
   15   0.0412
   16   0.0453
   17   0.0456
   18   0.0415
   19   0.0417
   20   0.0505
   21   0.0585
   22   0.0464
   23   0.0502
   24   0.0487
   25   0.0448
   26   0.0505
   27   0.0589
   28   0.0646
   29   0.0594
   30   0.0750
   31   0.0616
   32   0.0524
   33   0.0492
   34   0.0521
   35   0.0520
   36   0.0533
   37   0.0688
   38   0.0875
   39   0.1248
   40   0.1779
   41   0.2115
   42   0.2216
   43   0.2025
   44   0.1725
   45   0.1450
   46   0.0965
   47   0.0702
   48   0.0516
   49   0.0534
   50   0.0501
   51   0.0449
   52   0.0469
   53   0.0552
   54   0.0624
   55   0.1098
   56   0.1258
   57   0.1609
   58   0.0722
   59   0.0579
   60   0.0474
   61   0.0466
   62   0.0462
   63   0.0468
   64   0.0468
   65   0.0509
   66   0.0596
   67   0.0611
   68   0.0913
   69   0.1211
   70   0.1248
   71   0.1076
   72   0.1056
   73   0.1179
   74   0.1149
   75   0.1099
   76   0.1175
   77   0.1436
   78   0.1396
   79   0.1231
   80   0.1711
   81   0.2108
   82   0.1992
   83   0.1894
   84   0.2347
   85   0.2264
   86   0.1790
   87   0.2069
   88   0.1742
   89   0.1367
   90   0.1510
   91   0.1806
   92   0.1264
   93   0.1439
   94   0.1433
   95   0.0656
   96   0.0528
   97   0.0446
   98   0.0442
   99   0.0404
  100   0.0425
  101   0.0414
  102   0.0461
  103   0.0611
  104   0.0885
  105   0.1333
  106   0.1048
  107   0.0617
  108   0.0505
  109   0.0459
  110   0.0413
  111   0.0417
  112   0.0444
  113   0.0461
  114   0.0569
  115   0.0563
  116   0.0648
  117   0.0902
  118   0.1482
  119   0.2525
  120   0.2831
  121   0.3888
  122   0.4672
  123   0.5460
  124   0.5245
  125   0.3589
  126   0.2728
  127   0.1930
  128   0.1544
  129   0.1211
  130   0.0890
  131   0.0742
  132   0.0653
  133   0.0602
  134   0.0473
  135   0.0465
  136   0.0424
  137   0.0408
  138   0.0470
  139   0.0494
  140   0.0708
  141   0.0839
  142   0.0759
  143   0.0594
  144   0.0482
  145   0.0432
  146   0.0375
  147   0.0426
  148   0.0490
  149   0.0513
  150   0.0578
  151   0.0749
  152   0.0821
  153   0.0821
  154   0.0727
  155   0.0943
  156   0.1097
  157   0.1444
  158   0.1753
  159   0.2456
  160   0.2902
  161   0.3056
  162   0.2433
  163   0.1722
  164   0.1320
  165   0.0969
  166   0.0747
  167   0.0643
  168   0.0606
  169   0.0686
  170   0.0843
  171   0.0662
  172   0.0602
  173   0.0542
  174   0.0434
  175   0.0428
  176   0.0448
  177   0.0483
  178   0.0499
  179   0.0593
  180   0.0769
  181   0.0917
  182   0.1082
  183   0.0871
  184   0.0656
  185   0.0538
  186   0.0475
  187   0.0459
  188   0.0487
  189   0.0484
  190   0.0526
  191   0.0638
  192   0.0792
  193   0.0842
  194   0.0784
  195   0.0703
  196   0.0684
  197   0.0766
  198   0.0956
  199   0.1299
  200   0.2358
  201   0.1935
  202   0.1573
  203   0.1161
  204   0.1159
  205   0.1041
  206   0.0999
  207   0.0885
  208   0.0900
  209   0.0761
  210   0.0681
  211   0.0603
  212   0.0500
  213   0.0432
  214   0.0548
  215   0.0560
  216   0.0569
  217   0.0667
  218   0.0933
  219   0.1492
  220   0.2245
  221   0.1947
  222   0.2169
  223   0.2189
  224   0.1671
  225   0.1201
  226   0.0813
  227   0.0666
  228   0.0653
  229   0.0646
  230   0.0752
  231   0.0623
  232   0.0610
  233   0.0530
  234   0.0614
  235   0.0681
  236   0.0747
  237   0.0859
  238   0.0971
  239   0.1160
  240   0.1633
  241   0.1511
  242   0.1178
  243   0.0948
  244   0.0861
  245   0.0731
  246   0.0733
  247   0.0619
  248   0.0832
  249   0.0857
  250   0.0783
  251   0.0657
  252   0.0643
  253   0.0528
  254   0.0488
  255   0.0663
  256   0.0736
  257   0.0860
  258   0.0886
  259   0.1014
  260   0.0845
  261   0.0671
  262   0.0589
  263   0.0597
  264   0.0549
  265   0.0595
  266   0.0588
  267   0.0705
  268   0.0854
  269   0.1161
  270   0.0957
  271   0.0974
  272   0.1090
  273   0.0820
  274   0.0893
  275   0.0883
  276   0.1031
  277   0.1194
  278   0.1419
  279   0.2104
  280   0.3079
  281   0.3709
  282   0.2472
  283   0.2183
  284   0.1687
  285   0.1794
  286   0.1921
  287   0.1924
  288   0.1514
  289   0.1529
  290   0.1115
  291   0.1073
  292   0.0844
  293   0.0734
  294   0.0680
  295   0.0623
  296   0.0611
  297   0.0670
  298   0.0659
  299   0.0718
  300   0.0829
  301   0.1048
  302   0.0863
  303   0.0785
  304   0.0630
  305   0.0562
  306   0.0492
  307   0.0585
  308   0.0635
  309   0.0784
  310   0.1088
  311   0.2140
  312   0.2450
  313   0.3586
  314   0.4247
  315   0.3754
  316   0.3224
  317   0.2273
  318   0.2199
  319   0.2094
  320   0.1817
  321   0.1305
  322   0.1193
  323   0.1085
  324   0.0890
  325   0.0843
  326   0.0621
  327   0.0525
  328   0.0536
  329   0.0523
  330   0.0592
  331   0.0627
  332   0.0734
