# Supplementary material for: A porin-like protein used by bacterial predators defines a wider lipid-trapping superfamily
Source: Nat Commun. 2025 Jul 5;16:6213. doi: 10.1038/s41467-025-61633-0 (PMC12228718; doi:10.1038/s41467-025-61633-0)
Supplement: Supplementary file 4 — Source Data [file 41467_2025_61633_MOESM4_ESM.zip › source_data/Supplementary_Figure9/Monomer/500ns_1/rmsf.xvg]

# This file was created Thu Mar  7 13:10:49 2024
# Created by:
#                       :-) GROMACS - gmx rmsf, 2022.3 (-:
# 
# Executable:   /storage/chem/lfsmgr/SRG/GROMACS/2022.3/bin/gmx
# Data prefix:  /storage/chem/lfsmgr/SRG/GROMACS/2022.3
# Working dir:  /storage/lfsmgr_grp/lfsmgr/bd0427/Monomer/IM/MD1/CG2AT/FINAL/500ns_1
# Command line:
#   gmx rmsf -f md-center.xtc -s md.tpr -o rmsf.xvg -oq rmsf.pdb -res -aniso -n index.ndx
# gmx rmsf is part of G R O M A C S:
#
# GROtesk MACabre and Sinister
#
@    title "RMS fluctuation"
@    xaxis  label "Residue"
@    yaxis  label "(nm)"
@TYPE xy
    0   0.0560
    1   0.0613
    2   0.0671
    3   0.0608
    4   0.0607
    5   0.0669
    6   0.0637
    7   0.0619
    8   0.0859
    9   0.0838
   10   0.0766
   11   0.0761
   12   0.0811
   13   0.0602
   14   0.0533
   15   0.0460
   16   0.0480
   17   0.0485
   18   0.0464
   19   0.0436
   20   0.0498
   21   0.0645
   22   0.0490
   23   0.0490
   24   0.0517
   25   0.0461
   26   0.0499
   27   0.0588
   28   0.0630
   29   0.0563
   30   0.0701
   31   0.0602
   32   0.0516
   33   0.0499
   34   0.0515
   35   0.0549
   36   0.0632
   37   0.0806
   38   0.1036
   39   0.1781
   40   0.2644
   41   0.2309
   42   0.2498
   43   0.2302
   44   0.1748
   45   0.1541
   46   0.1017
   47   0.0705
   48   0.0565
   49   0.0542
   50   0.0505
   51   0.0452
   52   0.0498
   53   0.0548
   54   0.0603
   55   0.0883
   56   0.1407
   57   0.1533
   58   0.0807
   59   0.0593
   60   0.0528
   61   0.0499
   62   0.0487
   63   0.0501
   64   0.0489
   65   0.0506
   66   0.0604
   67   0.0575
   68   0.0685
   69   0.0775
   70   0.0862
   71   0.0894
   72   0.0890
   73   0.0904
   74   0.1030
   75   0.1127
   76   0.1148
   77   0.1212
   78   0.1301
   79   0.1300
   80   0.1394
   81   0.1647
   82   0.1728
   83   0.1804
   84   0.2018
   85   0.1899
   86   0.1460
   87   0.1570
   88   0.1420
   89   0.1103
   90   0.1078
   91   0.0986
   92   0.0872
   93   0.1030
   94   0.0929
   95   0.0650
   96   0.0598
   97   0.0492
   98   0.0481
   99   0.0419
  100   0.0440
  101   0.0432
  102   0.0490
  103   0.0692
  104   0.1087
  105   0.1336
  106   0.1016
  107   0.0630
  108   0.0476
  109   0.0444
  110   0.0422
  111   0.0428
  112   0.0468
  113   0.0479
  114   0.0498
  115   0.0553
  116   0.0633
  117   0.0741
  118   0.1065
  119   0.1284
  120   0.1851
  121   0.3184
  122   0.2781
  123   0.2483
  124   0.3048
  125   0.2374
  126   0.1497
  127   0.1163
  128   0.0998
  129   0.0787
  130   0.0676
  131   0.0593
  132   0.0560
  133   0.0553
  134   0.0474
  135   0.0488
  136   0.0469
  137   0.0440
  138   0.0478
  139   0.0511
  140   0.0719
  141   0.0944
  142   0.0753
  143   0.0579
  144   0.0516
  145   0.0480
  146   0.0416
  147   0.0464
  148   0.0492
  149   0.0532
  150   0.0597
  151   0.0655
  152   0.0686
  153   0.0748
  154   0.0652
  155   0.0729
  156   0.0852
  157   0.1096
  158   0.1502
  159   0.2524
  160   0.2764
  161   0.3287
  162   0.3056
  163   0.1963
  164   0.1306
  165   0.1001
  166   0.0795
  167   0.0690
  168   0.0641
  169   0.0699
  170   0.0798
  171   0.0642
  172   0.0610
  173   0.0561
  174   0.0493
  175   0.0490
  176   0.0514
  177   0.0533
  178   0.0540
  179   0.0612
  180   0.0805
  181   0.0971
  182   0.1135
  183   0.0806
  184   0.0642
  185   0.0600
  186   0.0555
  187   0.0584
  188   0.0573
  189   0.0569
  190   0.0575
  191   0.0635
  192   0.0745
  193   0.0843
  194   0.0808
  195   0.0803
  196   0.0830
  197   0.0913
  198   0.1161
  199   0.1873
  200   0.2250
  201   0.2108
  202   0.2166
  203   0.1434
  204   0.1370
  205   0.1204
  206   0.1153
  207   0.0996
  208   0.0859
  209   0.0725
  210   0.0637
  211   0.0654
  212   0.0588
  213   0.0547
  214   0.0595
  215   0.0582
  216   0.0615
  217   0.0612
  218   0.0890
  219   0.1440
  220   0.2577
  221   0.1709
  222   0.2246
  223   0.2295
  224   0.1792
  225   0.1256
  226   0.0931
  227   0.0639
  228   0.0583
  229   0.0580
  230   0.0704
  231   0.0640
  232   0.0620
  233   0.0626
  234   0.0681
  235   0.0715
  236   0.0735
  237   0.0858
  238   0.1007
  239   0.1358
  240   0.1774
  241   0.1492
  242   0.1491
  243   0.1107
  244   0.0915
  245   0.0777
  246   0.0802
  247   0.0661
  248   0.0736
  249   0.0699
  250   0.0651
  251   0.0600
  252   0.0650
  253   0.0567
  254   0.0567
  255   0.0794
  256   0.0839
  257   0.0939
  258   0.0940
  259   0.1027
  260   0.0830
  261   0.0680
  262   0.0617
  263   0.0631
  264   0.0598
  265   0.0638
  266   0.0632
  267   0.0680
  268   0.0761
  269   0.0865
  270   0.0816
  271   0.0943
  272   0.1192
  273   0.1246
  274   0.1443
  275   0.2386
  276   0.3222
  277   0.3983
  278   0.4472
  279   0.4987
  280   0.6249
  281   0.6993
  282   0.6629
  283   0.6170
  284   0.4859
  285   0.4013
  286   0.2925
  287   0.2430
  288   0.1718
  289   0.1210
  290   0.0925
  291   0.0971
  292   0.0844
  293   0.0756
  294   0.0697
  295   0.0629
  296   0.0618
  297   0.0665
  298   0.0653
  299   0.0692
  300   0.0902
  301   0.0957
  302   0.0823
  303   0.0723
  304   0.0573
  305   0.0548
  306   0.0516
  307   0.0621
  308   0.0670
  309   0.0894
  310   0.1442
  311   0.1759
  312   0.2261
  313   0.3091
  314   0.3332
  315   0.3177
  316   0.2762
  317   0.2394
  318   0.2426
  319   0.2788
  320   0.2880
  321   0.2360
  322   0.1979
  323   0.1867
  324   0.1911
  325   0.1468
  326   0.0711
  327   0.0552
  328   0.0533
  329   0.0497
  330   0.0560
  331   0.0638
  332   0.0775
