# Supplementary material for: A porin-like protein used by bacterial predators defines a wider lipid-trapping superfamily
Source: Nat Commun. 2025 Jul 5;16:6213. doi: 10.1038/s41467-025-61633-0 (PMC12228718; doi:10.1038/s41467-025-61633-0)
Supplement: Supplementary file 4 — Source Data [file 41467_2025_61633_MOESM4_ESM.zip › source_data/Supplementary_Figure11/SI-Fig11A.csv]

System	RMSF
Monomer	1.301
Monomer	1.3
Monomer	1.394
Monomer	1.6470000000000002
Monomer	1.7280000000000002
Monomer	1.804
Monomer	2.0180000000000002
Monomer	1.899
Monomer	1.46
Monomer	1.57
Monomer	1.42
Monomer	1.103
Monomer	1.851
Monomer	3.184
Monomer	2.781
Monomer	2.483
Monomer	3.048
Monomer	2.374
Monomer	1.4969999999999999
Monomer	1.163
Monomer	0.998
Monomer	0.852
Monomer	1.096
Monomer	1.502
Monomer	2.524
Monomer	2.764
Monomer	3.287
Monomer	3.056
Monomer	1.963
Monomer	1.306
Monomer	1.001
Monomer	0.795
Monomer	0.8300000000000001
Monomer	0.913
Monomer	1.161
Monomer	1.873
Monomer	2.25
Monomer	2.1079999999999997
Monomer	2.166
Monomer	1.434
Monomer	1.37
Monomer	1.204
Monomer	1.153
Monomer	1.774
Monomer	1.492
Monomer	4.4719999999999995
Monomer	4.987
Monomer	6.2490000000000006
Monomer	6.993
Monomer	6.6290000000000004
Monomer	6.17
Monomer	4.859
Monomer	1.396
Monomer	1.231
Monomer	1.711
Monomer	2.1079999999999997
Monomer	1.992
Monomer	1.8940000000000001
Monomer	2.347
Monomer	2.264
Monomer	1.79
Monomer	2.069
Monomer	1.742
Monomer	1.367
Monomer	2.8310000000000004
Monomer	3.888
Monomer	4.672
Monomer	5.460000000000001
Monomer	5.244999999999999
Monomer	3.589
Monomer	2.7279999999999998
Monomer	1.9300000000000002
Monomer	1.544
Monomer	1.097
Monomer	1.444
Monomer	1.7530000000000001
Monomer	2.456
Monomer	2.902
Monomer	3.056
Monomer	2.433
Monomer	1.722
Monomer	1.32
Monomer	0.969
Monomer	0.747
Monomer	0.684
Monomer	0.766
Monomer	0.9560000000000001
Monomer	1.299
Monomer	2.358
Monomer	1.935
Monomer	1.573
Monomer	1.161
Monomer	1.159
Monomer	1.041
Monomer	0.999
Monomer	1.633
Monomer	1.5110000000000001
Monomer	1.419
Monomer	2.104
Monomer	3.079
Monomer	3.709
Monomer	2.472
Monomer	2.183
Monomer	1.6869999999999998
Monomer	1.331
Monomer	1.238
Monomer	1.4149999999999998
Monomer	1.701
Monomer	1.649
Monomer	1.611
Monomer	1.923
Monomer	1.807
Monomer	1.4449999999999998
Monomer	1.534
Monomer	1.422
Monomer	1.0939999999999999
Monomer	1.433
Monomer	2.136
Monomer	2.256
Monomer	2.7750000000000004
Monomer	2.7139999999999995
Monomer	2.1260000000000003
Monomer	1.4779999999999998
Monomer	1.036
Monomer	0.871
Monomer	0.8550000000000001
Monomer	1.165
Monomer	2.051
Monomer	3.518
Monomer	2.9909999999999997
Monomer	2.959
Monomer	2.349
Monomer	1.597
Monomer	1.117
Monomer	0.897
Monomer	0.777
Monomer	0.765
Monomer	0.8250000000000001
Monomer	0.9760000000000001
Monomer	1.353
Monomer	2.295
Monomer	2.011
Monomer	1.812
Monomer	1.2590000000000001
Monomer	1.1840000000000002
Monomer	1.036
Monomer	1.03
Monomer	1.9500000000000002
Monomer	1.775
Monomer	5.079000000000001
Monomer	6.097
Monomer	6.25
Monomer	6.579000000000001
Monomer	6.707
Monomer	6.51
Monomer	5.387
A	1.471
A	1.278
A	1.379
A	1.772
A	1.784
A	1.7630000000000001
A	1.8900000000000001
A	1.645
A	1.2770000000000001
A	1.421
A	1.291
A	0.932
A	0.885
A	1.158
A	1.783
A	2.598
A	3.2540000000000004
A	2.311
A	1.199
A	0.806
A	0.646
A	0.624
A	0.8089999999999999
A	1.051
A	1.5939999999999999
A	1.925
A	2.1990000000000003
A	1.943
A	1.31
A	0.957
A	0.794
A	0.728
A	0.8450000000000001
A	0.9420000000000001
A	1.059
A	1.251
A	1.7389999999999999
A	2.205
A	1.995
A	1.33
A	1.183
A	1.046
A	1.002
A	1.835
A	1.573
A	1.431
A	1.92
A	2.348
A	2.185
A	1.764
A	1.349
A	1.082
A	1.588
A	1.692
A	1.7710000000000001
A	2.114
A	2.309
A	2.487
A	2.5829999999999997
A	2.412
A	1.746
A	1.714
A	1.514
A	0.9850000000000001
A	0.968
A	1.3739999999999999
A	1.73
A	2.243
A	2.354
A	1.671
A	1.155
A	0.777
A	0.664
A	0.772
A	0.911
A	1.157
A	2.004
A	2.434
A	2.7600000000000002
A	2.7139999999999995
A	1.8579999999999999
A	1.4349999999999998
A	1.12
A	0.8899999999999999
A	0.8019999999999999
A	1.057
A	1.61
A	2.426
A	2.6
A	2.485
A	2.211
A	1.3519999999999999
A	1.248
A	1.032
A	1.056
A	1.676
A	1.3650000000000002
A	1.2770000000000001
A	1.755
A	2.146
A	2.032
A	1.742
A	1.4769999999999999
A	1.025
A	1.083
A	1.004
A	1.047
A	1.351
A	1.443
A	1.442
A	1.4969999999999999
A	1.318
A	1.0190000000000001
A	1.117
A	1.0230000000000001
A	0.731
A	0.6869999999999999
A	0.9710000000000001
A	1.3780000000000001
A	1.96
A	2.044
A	1.155
A	0.841
A	0.611
A	0.542
A	0.562
A	0.6419999999999999
A	0.8300000000000001
A	1.236
A	1.857
A	1.802
A	1.492
A	1.124
A	0.8540000000000001
A	0.785
A	0.674
A	0.656
A	0.75
A	0.9339999999999999
A	1.124
A	1.716
A	2.0469999999999997
A	2.0580000000000003
A	1.278
A	1.075
A	0.9560000000000001
A	1.0939999999999999
A	1.758
A	1.391
A	1.658
A	2.5119999999999996
A	2.8299999999999996
A	2.524
A	2.105
A	1.5470000000000002
A	0.964
B	1.138
B	1.171
B	1.355
B	1.597
B	1.764
B	2.081
B	2.6140000000000003
B	2.342
B	2.239
B	2.0300000000000002
B	1.236
B	0.881
B	0.717
B	0.9279999999999999
B	1.4080000000000001
B	1.967
B	1.718
B	1.245
B	1.047
B	0.782
B	0.645
B	0.721
B	0.964
B	1.2149999999999999
B	1.681
B	2.269
B	2.7139999999999995
B	2.02
B	1.4969999999999999
B	1.113
B	0.849
B	0.669
B	0.669
B	0.721
B	0.984
B	1.283
B	1.8179999999999998
B	2.116
B	2.004
B	1.301
B	1.141
B	0.996
B	0.9299999999999999
B	1.6039999999999999
B	1.3559999999999999
B	1.291
B	2.169
B	2.201
B	2.107
B	1.744
B	1.3370000000000002
B	0.963
B	1.204
B	1.097
B	1.1260000000000001
B	1.4779999999999998
B	1.588
B	1.5379999999999998
B	1.581
B	1.4180000000000001
B	1.096
B	1.141
B	0.996
B	0.748
B	0.722
B	1.073
B	1.7189999999999999
B	2.344
B	2.0460000000000003
B	1.434
B	1.225
B	0.637
B	0.529
B	0.567
B	0.71
B	0.863
B	1.3900000000000001
B	2.045
B	2.22
B	1.6179999999999999
B	1.191
B	1.011
B	0.775
B	0.6579999999999999
B	0.696
B	0.8150000000000001
B	0.943
B	1.146
B	1.684
B	1.9289999999999998
B	1.854
B	1.28
B	1.056
B	1.031
B	1.0939999999999999
B	1.916
B	1.574
B	1.311
B	1.7879999999999998
B	2.04
B	1.883
B	1.658
B	1.441
B	0.9950000000000001
B	1.223
B	1.366
B	1.441
B	1.662
B	1.738
B	1.877
B	1.9969999999999999
B	1.9620000000000002
B	1.474
B	1.329
B	1.266
B	0.868
B	0.8160000000000001
B	1.052
B	1.3850000000000002
B	2.2359999999999998
B	2.779
B	2.0380000000000003
B	0.974
B	0.664
B	0.633
B	0.6469999999999999
B	0.7230000000000001
B	1.127
B	1.44
B	2.021
B	2.63
B	2.247
B	1.5490000000000002
B	1.177
B	0.7630000000000001
B	0.607
B	0.746
B	0.7889999999999999
B	1.181
B	2.0380000000000003
B	2.367
B	2.125
B	1.843
B	1.172
B	1.004
B	0.903
B	0.8899999999999999
B	1.7530000000000001
B	1.4380000000000002
B	1.206
B	1.724
B	1.92
B	1.694
B	1.4660000000000002
B	1.197
B	0.9199999999999999
C	1.505
C	1.77
C	2.706
C	3.2319999999999998
C	4.0920000000000005
C	4.273
C	4.201
C	3.825
C	4.508
C	3.3389999999999995
C	1.2759999999999998
C	0.8599999999999999
C	0.868
C	1.052
C	1.3339999999999999
C	1.7730000000000001
C	2.003
C	1.36
C	0.974
C	0.717
C	0.622
C	0.66
C	0.849
C	1.35
C	2.31
C	2.247
C	2.933
C	2.349
C	1.608
C	1.128
C	0.822
C	0.645
C	0.7330000000000001
C	0.8160000000000001
C	1.045
C	1.515
C	2.192
C	2.5119999999999996
C	1.9989999999999999
C	1.319
C	1.116
C	1.036
C	1.106
C	1.817
C	1.669
C	1.505
C	1.635
C	1.9040000000000001
C	1.8820000000000001
C	1.77
C	2.002
C	2.008
C	1.318
C	1.514
C	1.716
C	2.003
C	2.194
C	2.505
C	2.6229999999999998
C	2.447
C	1.7189999999999999
C	1.8459999999999999
C	1.453
C	1.047
C	0.8989999999999999
C	1.396
C	1.5890000000000002
C	2.479
C	2.5519999999999996
C	2.065
C	1.085
C	0.8140000000000001
C	0.663
C	0.7829999999999999
C	0.9229999999999999
C	1.148
C	1.915
C	2.344
C	3.386
C	3.028
C	2.065
C	1.522
C	0.95
C	0.7389999999999999
C	0.708
C	0.833
C	1.1440000000000001
C	1.9089999999999998
C	2.344
C	2.52
C	2.169
C	1.207
C	1.03
C	0.918
C	1.011
C	1.928
C	1.568
C	1.2489999999999999
C	1.731
C	2.05
C	2.029
C	1.885
C	1.764
C	1.157
C	1.075
C	1.032
C	1.1179999999999999
C	1.3339999999999999
C	1.403
C	1.433
C	1.5459999999999998
C	1.399
C	1.101
C	1.191
C	1.089
C	0.776
C	0.823
C	1.129
C	1.805
C	2.405
C	2.409
C	1.793
C	1.2640000000000002
C	0.738
C	0.5720000000000001
C	0.5750000000000001
C	0.7000000000000001
C	0.882
C	1.411
C	2.013
C	1.966
C	1.444
C	1.1400000000000001
C	0.937
C	0.794
C	0.6619999999999999
C	0.7779999999999999
C	0.882
C	1.084
C	1.4169999999999998
C	1.958
C	3.039
C	2.396
C	1.757
C	1.523
C	1.23
C	1.1600000000000001
C	1.658
C	1.459
C	1.5939999999999999
C	2.717
C	2.929
C	2.771
C	2.028
C	1.5390000000000001
C	1.0879999999999999
D	1.198
D	1.1640000000000001
D	1.392
D	1.656
D	1.8599999999999999
D	1.711
D	1.9300000000000002
D	1.722
D	1.313
D	1.4060000000000001
D	1.214
D	1.1219999999999999
D	1.3170000000000002
D	1.552
D	1.803
D	2.0580000000000003
D	2.2800000000000002
D	1.701
D	1.096
D	0.8740000000000001
D	0.716
D	0.679
D	1.097
D	2.056
D	3.3150000000000004
D	3.0220000000000002
D	2.828
D	2.251
D	1.6500000000000001
D	0.993
D	0.697
D	0.6759999999999999
D	0.7829999999999999
D	0.8440000000000001
D	0.963
D	1.2
D	1.762
D	2.238
D	2.1470000000000002
D	1.49
D	1.263
D	1.083
D	0.972
D	1.706
D	1.383
D	1.103
D	1.5060000000000002
D	1.733
D	1.643
D	1.4050000000000002
D	1.211
D	1.066
D	1.1079999999999999
D	1.1500000000000001
D	1.253
D	1.449
D	2.094
D	1.6869999999999998
D	1.7389999999999999
D	1.5390000000000001
D	1.154
D	1.271
D	1.116
D	0.782
D	0.7979999999999999
D	1.018
D	1.291
D	1.6189999999999998
D	1.447
D	1.071
D	0.943
D	0.718
D	0.6
D	0.629
D	0.757
D	0.863
D	1.158
D	1.636
D	1.6280000000000001
D	1.227
D	1.123
D	1.0050000000000001
D	0.878
D	0.673
D	0.577
D	0.7489999999999999
D	1.068
D	1.481
D	2.119
D	2.1479999999999997
D	2.089
D	1.211
D	1.036
D	0.893
D	0.938
D	1.6969999999999998
D	1.419
D	1.328
D	2.3200000000000003
D	1.988
D	1.6700000000000002
D	1.786
D	1.403
D	1.1
D	1.467
D	1.5359999999999998
D	1.764
D	2.145
D	2.194
D	2.342
D	2.426
D	2.202
D	1.537
D	1.463
D	1.165
D	0.801
D	0.8089999999999999
D	1.053
D	1.295
D	1.6900000000000002
D	2.463
D	1.775
D	1.007
D	0.6569999999999999
D	0.608
D	0.7430000000000001
D	0.7430000000000001
D	0.95
D	2.112
D	1.98
D	3.216
D	3.093
D	1.938
D	1.306
D	0.997
D	0.7929999999999999
D	0.5920000000000001
D	0.7530000000000001
D	1.007
D	1.8110000000000002
D	2.255
D	2.3369999999999997
D	1.915
D	1.123
D	1.072
D	0.927
D	0.918
D	1.3969999999999998
D	1.1500000000000001
D	1.25
D	2.112
D	3.005
D	2.9210000000000003
D	2.395
D	1.4949999999999999
D	1.199
E	2.251
E	2.241
E	2.323
E	2.75
E	2.785
E	2.8810000000000002
E	2.9139999999999997
E	2.444
E	1.8890000000000002
E	1.852
E	1.5759999999999998
E	0.8300000000000001
E	0.7829999999999999
E	0.9279999999999999
E	1.379
E	2.0180000000000002
E	2.005
E	1.274
E	1.001
E	0.7929999999999999
E	0.6930000000000001
E	0.7090000000000001
E	0.7330000000000001
E	0.95
E	1.5260000000000002
E	2.156
E	2.727
E	2.484
E	1.825
E	1.423
E	0.9650000000000001
E	0.7969999999999999
E	0.792
E	0.9450000000000001
E	1.2389999999999999
E	2.071
E	2.287
E	2.763
E	2.341
E	1.6239999999999999
E	1.45
E	1.099
E	0.9650000000000001
E	1.513
E	1.293
E	1.4149999999999998
E	2.692
E	2.459
E	2.1870000000000003
E	2.1759999999999997
E	1.663
E	1.373
E	1.622
E	1.487
E	1.633
E	2.014
E	2.057
E	2.102
E	2.218
E	1.956
E	1.555
E	1.7000000000000002
E	1.54
E	1.107
E	1.013
E	1.461
E	1.865
E	2.6310000000000002
E	3.261
E	2.5940000000000003
E	1.3559999999999999
E	0.8939999999999999
E	0.7130000000000001
E	0.742
E	0.9410000000000001
E	1.245
E	1.6989999999999998
E	2.332
E	2.358
E	2.004
E	1.395
E	1.1300000000000001
E	0.987
E	0.8400000000000001
E	0.8300000000000001
E	1.065
E	1.3769999999999998
E	1.6680000000000001
E	1.865
E	2.308
E	2.2
E	1.45
E	1.211
E	1.106
E	1.217
E	1.568
E	1.391
E	1.1749999999999998
E	1.444
E	2.1870000000000003
E	2.167
E	2.0069999999999997
E	1.573
E	1.299
E	1.258
E	1.281
E	1.3519999999999999
E	1.623
E	1.7730000000000001
E	1.7730000000000001
E	1.842
E	1.6880000000000002
E	1.371
E	1.412
E	1.292
E	0.918
E	0.782
E	0.992
E	1.427
E	1.876
E	1.885
E	1.2289999999999999
E	0.842
E	0.666
E	0.576
E	0.708
E	0.8069999999999999
E	0.926
E	1.335
E	2.014
E	2.127
E	1.857
E	1.3980000000000001
E	1.202
E	1.042
E	0.869
E	0.698
E	0.949
E	1.413
E	1.943
E	2.011
E	2.5519999999999996
E	2.0780000000000003
E	1.5010000000000001
E	1.3170000000000002
E	1.142
E	1.1640000000000001
E	1.804
E	1.427
E	1.6669999999999998
E	2.388
E	2.938
E	2.475
E	1.885
E	1.36
E	0.9279999999999999
