# Supplementary material for: A porin-like protein used by bacterial predators defines a wider lipid-trapping superfamily
Source: Nat Commun. 2025 Jul 5;16:6213. doi: 10.1038/s41467-025-61633-0 (PMC12228718; doi:10.1038/s41467-025-61633-0)
Supplement: Supplementary file 4 — Source Data [file 41467_2025_61633_MOESM4_ESM.zip › source_data/Supplementary_Figure11/SI-Fig11B.csv]

System	RMSF
Monomer	0.6320000000000001
Monomer	0.806
Monomer	1.036
Monomer	1.7810000000000001
Monomer	2.644
Monomer	2.309
Monomer	2.4979999999999998
Monomer	2.302
Monomer	1.7480000000000002
Monomer	1.541
Monomer	1.017
Monomer	0.705
Monomer	0.5650000000000001
Monomer	0.8939999999999999
Monomer	1.442
Monomer	1.759
Monomer	2.261
Monomer	3.0909999999999997
Monomer	3.332
Monomer	3.1769999999999996
Monomer	2.762
Monomer	2.394
Monomer	2.426
Monomer	2.788
Monomer	2.88
Monomer	2.36
Monomer	1.9789999999999999
Monomer	1.867
Monomer	0.533
Monomer	0.688
Monomer	0.875
Monomer	1.248
Monomer	1.779
Monomer	2.1149999999999998
Monomer	2.2159999999999997
Monomer	2.0250000000000004
Monomer	1.7249999999999999
Monomer	1.45
Monomer	0.9650000000000001
Monomer	0.702
Monomer	0.516
Monomer	0.784
Monomer	1.0879999999999999
Monomer	2.14
Monomer	2.45
Monomer	3.586
Monomer	4.247
Monomer	3.754
Monomer	3.224
Monomer	2.273
Monomer	2.1990000000000003
Monomer	2.094
Monomer	1.817
Monomer	1.3050000000000002
Monomer	1.193
Monomer	1.085
Monomer	0.9329999999999999
Monomer	1.459
Monomer	1.234
Monomer	1.358
Monomer	1.718
Monomer	1.963
Monomer	2.312
Monomer	1.954
Monomer	1.7910000000000001
Monomer	1.5670000000000002
Monomer	1.1840000000000002
Monomer	0.922
Monomer	0.6759999999999999
Monomer	0.873
Monomer	1.068
Monomer	1.409
Monomer	1.467
Monomer	2.128
Monomer	2.3689999999999998
Monomer	2.231
Monomer	1.946
Monomer	1.857
Monomer	1.988
Monomer	2.214
Monomer	2.237
Monomer	1.9689999999999999
Monomer	1.643
Monomer	1.5179999999999998
A	0.46499999999999997
A	0.512
A	0.6279999999999999
A	0.8899999999999999
A	0.892
A	1.505
A	1.43
A	1.542
A	1.091
A	0.842
A	0.73
A	0.5680000000000001
A	0.47600000000000003
A	0.605
A	0.697
A	0.7430000000000001
A	0.756
A	0.8260000000000001
A	0.856
A	0.786
A	0.78
A	0.775
A	0.8450000000000001
A	0.989
A	1.042
A	0.932
A	0.762
A	0.641
A	0.521
A	0.5269999999999999
A	0.665
A	0.911
A	1.237
A	1.877
A	1.8010000000000002
A	2.208
A	1.461
A	1.0190000000000001
A	0.8160000000000001
A	0.599
A	0.49
A	0.605
A	0.711
A	0.757
A	0.738
A	0.866
A	0.9039999999999999
A	0.791
A	0.843
A	0.823
A	0.878
A	0.943
A	0.998
A	0.977
A	0.752
A	0.66
A	0.426
A	0.444
A	0.5369999999999999
A	0.8019999999999999
A	1.202
A	1.767
A	1.9100000000000001
A	1.988
A	1.3880000000000001
A	0.871
A	0.669
A	0.487
A	0.431
A	0.533
A	0.61
A	0.656
A	0.644
A	0.717
A	0.744
A	0.66
A	0.655
A	0.643
A	0.6950000000000001
A	0.78
A	0.883
A	0.8140000000000001
A	0.698
A	0.608
B	0.45199999999999996
B	0.474
B	0.564
B	0.7130000000000001
B	0.968
B	1.45
B	1.6470000000000002
B	1.7080000000000002
B	1.2389999999999999
B	0.896
B	0.67
B	0.516
B	0.43999999999999995
B	0.539
B	0.629
B	0.71
B	0.683
B	0.756
B	0.7969999999999999
B	0.75
B	0.8029999999999999
B	0.9229999999999999
B	1.188
B	1.633
B	1.346
B	0.8240000000000001
B	0.6819999999999999
B	0.5680000000000001
B	0.509
B	0.502
B	0.553
B	0.7040000000000001
B	0.6779999999999999
B	0.843
B	0.938
B	1.1600000000000001
B	0.964
B	0.6950000000000001
B	0.5720000000000001
B	0.521
B	0.42200000000000004
B	0.541
B	0.605
B	0.683
B	0.6769999999999999
B	0.7389999999999999
B	0.785
B	0.7000000000000001
B	0.6779999999999999
B	0.688
B	0.745
B	0.7689999999999999
B	0.785
B	0.77
B	0.67
B	0.576
B	0.45699999999999996
B	0.49
B	0.584
B	0.7489999999999999
B	1.2759999999999998
B	1.7599999999999998
B	1.7000000000000002
B	1.481
B	1.176
B	0.8550000000000001
B	0.639
B	0.531
B	0.433
B	0.503
B	0.604
B	0.6859999999999999
B	0.64
B	0.7290000000000001
B	0.764
B	0.685
B	0.728
B	0.711
B	0.7979999999999999
B	0.856
B	0.859
B	0.725
B	0.61
B	0.584
C	0.481
C	0.512
C	0.581
C	0.716
C	0.903
C	1.321
C	1.528
C	1.308
C	1.2
C	0.879
C	0.635
C	0.523
C	0.444
C	0.633
C	0.72
C	0.744
C	0.7389999999999999
C	0.8300000000000001
C	0.8799999999999999
C	0.8089999999999999
C	0.784
C	0.836
C	0.925
C	1.237
C	1.028
C	0.847
C	0.777
C	0.7240000000000001
C	0.482
C	0.532
C	0.641
C	0.9199999999999999
C	1.6600000000000001
C	2.135
C	2.503
C	2.437
C	1.611
C	1.047
C	0.771
C	0.61
C	0.477
C	0.583
C	0.6669999999999999
C	0.732
C	0.708
C	0.754
C	0.8210000000000001
C	0.7630000000000001
C	0.801
C	0.791
C	0.8899999999999999
C	0.905
C	0.8989999999999999
C	0.784
C	0.685
C	0.61
C	0.481
C	0.461
C	0.514
C	0.765
C	1.261
C	1.6569999999999998
C	1.711
C	1.665
C	1.162
C	0.7630000000000001
C	0.62
C	0.489
C	0.40399999999999997
C	0.5539999999999999
C	0.66
C	0.684
C	0.659
C	0.746
C	0.764
C	0.6930000000000001
C	0.731
C	0.736
C	0.7829999999999999
C	0.841
C	0.804
C	0.756
C	0.635
C	0.5630000000000001
D	0.472
D	0.498
D	0.574
D	0.8019999999999999
D	1.609
D	2.5940000000000003
D	3.0949999999999998
D	2.506
D	1.682
D	1.051
D	0.684
D	0.591
D	0.493
D	0.631
D	0.7689999999999999
D	0.8160000000000001
D	0.8089999999999999
D	0.866
D	0.98
D	0.932
D	1.025
D	1.188
D	1.471
D	1.8690000000000002
D	1.623
D	1.0230000000000001
D	0.8069999999999999
D	0.6769999999999999
D	0.42000000000000004
D	0.458
D	0.53
D	0.666
D	0.96
D	1.635
D	1.9520000000000002
D	1.8210000000000002
D	1.231
D	0.875
D	0.684
D	0.487
D	0.39899999999999997
D	0.551
D	0.609
D	0.7040000000000001
D	0.6940000000000001
D	0.726
D	0.744
D	0.6779999999999999
D	0.6940000000000001
D	0.6890000000000001
D	0.732
D	0.767
D	0.776
D	0.7340000000000001
D	0.6469999999999999
D	0.569
D	0.433
D	0.477
D	0.551
D	0.828
D	1.694
D	2.374
D	2.477
D	2.182
D	1.212
D	0.8240000000000001
D	0.624
D	0.535
D	0.46199999999999997
D	0.609
D	0.7030000000000001
D	0.79
D	0.8550000000000001
D	0.867
D	0.9039999999999999
D	0.857
D	0.846
D	1.035
D	1.351
D	1.847
D	1.565
D	0.9289999999999999
D	0.7340000000000001
D	0.613
E	0.472
E	0.581
E	0.72
E	1.022
E	1.469
E	1.75
E	1.738
E	1.561
E	1.193
E	0.9410000000000001
E	0.754
E	0.635
E	0.47800000000000004
E	0.655
E	0.752
E	0.8029999999999999
E	0.7330000000000001
E	0.843
E	0.926
E	0.853
E	0.902
E	0.935
E	1.037
E	1.3250000000000002
E	1.081
E	0.9610000000000001
E	0.868
E	0.7689999999999999
E	0.439
E	0.494
E	0.566
E	0.785
E	1.471
E	2.062
E	2.201
E	1.924
E	1.3439999999999999
E	0.9470000000000001
E	0.697
E	0.54
E	0.468
E	0.5630000000000001
E	0.669
E	0.9410000000000001
E	0.7989999999999999
E	0.8019999999999999
E	0.879
E	0.748
E	0.7689999999999999
E	0.744
E	0.8069999999999999
E	0.801
E	0.7889999999999999
E	0.727
E	0.621
E	0.578
E	0.584
E	0.623
E	0.6859999999999999
E	0.8799999999999999
E	1.368
E	2.036
E	2.129
E	1.913
E	1.366
E	0.9909999999999999
E	0.829
E	0.593
E	0.46199999999999997
E	0.631
E	0.707
E	0.707
E	0.671
E	0.765
E	0.804
E	0.726
E	0.764
E	0.795
E	0.858
E	1.127
E	0.857
E	0.907
E	0.868
E	0.823
