# Supplementary material for: A porin-like protein used by bacterial predators defines a wider lipid-trapping superfamily
Source: Nat Commun. 2025 Jul 5;16:6213. doi: 10.1038/s41467-025-61633-0 (PMC12228718; doi:10.1038/s41467-025-61633-0)
Supplement: Supplementary file 4 — Source Data [file 41467_2025_61633_MOESM4_ESM.zip › source_data/Supplementary_Figure10/monomer_rmsf.csv]

Residue	Mean_RMSF	Std_RMSF
21.0	0.5406666666666666	0.06593599590174974
22.0	0.5833333333333334	0.06434455860616516
23.0	0.6506666666666666	0.0881375188113565
24.0	0.574	0.06731022705849883
25.0	0.5750000000000001	0.04667618950457145
26.0	0.6353333333333334	0.05483510635431365
27.0	0.597	0.0537649204097492
28.0	0.6003333333333334	0.039810663004889627
29.0	0.8263333333333334	0.04000277768133386
30.0	0.8996666666666666	0.08439720901125168
31.0	0.8483333333333333	0.1279175081405548
32.0	0.975	0.22624912522851148
33.0	0.8886666666666666	0.11842390899739051
34.0	0.5963333333333334	0.06259037909739448
35.0	0.531	0.07023294573536458
36.0	0.48100000000000004	0.06658828725834594
37.0	0.518	0.07366138744281157
38.0	0.509	0.05571953577217477
39.0	0.476	0.05535943159631123
40.0	0.44766666666666666	0.030922843048824297
41.0	0.54	0.054522166745890305
42.0	0.6666666666666666	0.0770641868113126
43.0	0.49333333333333335	0.025420901286583513
44.0	0.49033333333333334	0.009392668535736922
45.0	0.5023333333333334	0.012256517540566836
46.0	0.46799999999999997	0.01981581859693579
47.0	0.524	0.0312089730686545
48.0	0.621	0.04596375383567649
49.0	0.6643333333333333	0.037809463835864615
50.0	0.6066666666666667	0.04179579989531112
51.0	0.7360000000000001	0.02491318258807308
52.0	0.627	0.026089589239132682
53.0	0.534	0.020066555924389898
54.0	0.4963333333333333	0.0030912061651652374
55.0	0.525	0.01019803902718558
56.0	0.5619999999999999	0.04065300316909769
57.0	0.6993333333333333	0.1700986641792214
58.0	0.9843333333333334	0.33907947282147427
59.0	1.0483333333333333	0.14682037400245998
60.0	1.4623333333333335	0.22976267949536303
61.0	2.047	0.4228766565639049
62.0	2.129	0.1416003766473334
63.0	2.342	0.11706408501329518
64.0	2.0936666666666666	0.15013845461957956
65.0	1.7546666666666668	0.027353650985238284
66.0	1.5193333333333332	0.05016195991209104
67.0	1.0553333333333335	0.09342495502927596
68.0	0.7763333333333334	0.10300916895543279
69.0	0.5856666666666667	0.06693446214187589
70.0	0.557	0.027067816067549027
71.0	0.5	0.004546060565661956
72.0	0.4503333333333333	0.0012472191289246285
73.0	0.47866666666666663	0.013670731102939931
74.0	0.5603333333333333	0.014704496666741812
75.0	0.6346666666666666	0.0311376870617513
76.0	0.9936666666666666	0.08788755442167118
77.0	1.4303333333333335	0.15113864128305796
78.0	1.8116666666666668	0.3417653516018785
79.0	0.7996666666666666	0.060642852468823984
80.0	0.6013333333333334	0.022425184255405618
81.0	0.5116666666666667	0.026712460679532254
82.0	0.48900000000000005	0.016309506430300078
83.0	0.47733333333333333	0.01096458946893237
84.0	0.4896666666666667	0.015326085243430185
85.0	0.4796666666666667	0.008730533902472512
86.0	0.529	0.030430248109405904
87.0	0.6349999999999999	0.04960510726393671
88.0	0.6356666666666667	0.06210385566845979
89.0	0.8233333333333334	0.09923820948718401
90.0	0.9683333333333334	0.1813823463172631
91.0	1.026	0.16283324803818988
92.0	1.0136666666666667	0.08464172861078767
93.0	0.9973333333333333	0.07600584772824324
94.0	1.0363333333333333	0.11250580231950513
95.0	1.1116666666666666	0.05781772123569801
96.0	1.1393333333333333	0.038955815426654265
97.0	1.1556666666666666	0.01376791761870882
98.0	1.3079999999999998	0.09420544924083037
99.0	1.342666666666667	0.03965125751123438
100.0	1.2563333333333333	0.03100895927882062
101.0	1.5066666666666666	0.14473961294530113
102.0	1.8186666666666664	0.20577387805280045
103.0	1.7896666666666665	0.14666136354048923
104.0	1.7696666666666667	0.11805742482180259
105.0	2.096	0.18167186536904015
106.0	1.9900000000000002	0.19735416556705013
107.0	1.5650000000000002	0.15921683328090663
108.0	1.7243333333333333	0.24415887359577068
109.0	1.5279999999999998	0.15132305398275134
110.0	1.188	0.12662543188475217
111.0	1.2413333333333334	0.19144595988308435
112.0	1.261	0.3853786017238979
113.0	0.9856666666666668	0.19790963145390944
114.0	1.24	0.16715461904077514
115.0	1.2169999999999999	0.2119622607918684
116.0	0.6673333333333332	0.02041785710815137
117.0	0.58	0.03734523619776243
118.0	0.49066666666666664	0.03593821859184949
119.0	0.47633333333333333	0.026335442953471552
120.0	0.4306666666666666	0.02778888666755511
121.0	0.445	0.018708286933869684
122.0	0.43133333333333335	0.01388844443733312
123.0	0.48900000000000005	0.022464787260658994
124.0	0.6749999999999999	0.04688283267892416
125.0	0.9903333333333334	0.08269354401779029
126.0	1.313	0.030430248109405825
127.0	1.0306666666666666	0.0131993265821489
128.0	0.6346666666666666	0.016659998666133033
129.0	0.4996666666666667	0.017556258776351582
130.0	0.4613333333333333	0.015195028426721964
131.0	0.43133333333333335	0.019905331502444813
132.0	0.4346666666666667	0.01778263822446552
133.0	0.47333333333333333	0.026398653164297774
134.0	0.5033333333333333	0.047709770720704835
135.0	0.5573333333333333	0.04445472103412888
136.0	0.5673333333333334	0.013816254517375101
137.0	0.6286666666666666	0.01782008853949819
138.0	0.7886666666666667	0.08047497885816572
139.0	1.1889999999999998	0.20799519225212876
140.0	1.6369999999999998	0.6322915993959327
141.0	2.0383333333333336	0.5859017740960417
142.0	3.0693333333333332	0.7198320791839039
143.0	3.236333333333333	1.0375484995357511
144.0	3.572666666666667	1.3398597770745353
145.0	3.668999999999999	1.1227113015671777
146.0	2.6963333333333335	0.6392789340777274
147.0	1.9009999999999998	0.5848287498632968
148.0	1.3763333333333332	0.39491968241093733
149.0	1.1376666666666666	0.291961565202606
150.0	0.9226666666666667	0.2040005446615823
151.0	0.7463333333333333	0.10159505674763683
152.0	0.6763333333333333	0.06209848808322329
153.0	0.6323333333333334	0.052689868307125444
154.0	0.6083333333333334	0.04797453027967606
155.0	0.48433333333333334	0.015326085243430198
156.0	0.492	0.02384673283002658
157.0	0.46166666666666667	0.028241026106633513
158.0	0.4306666666666667	0.01611072796479274
159.0	0.484	0.014514360704718166
160.0	0.5059999999999999	0.008524474568362955
161.0	0.7126666666666667	0.004642796092394761
162.0	0.8546666666666667	0.06746027637720502
163.0	0.7233333333333333	0.04626253583864838
164.0	0.5750000000000001	0.017378147196982732
165.0	0.4843333333333333	0.0249577420631132
166.0	0.4603333333333333	0.020531818125912624
167.0	0.4186666666666666	0.036790699307780964
168.0	0.47233333333333327	0.04165199741775761
169.0	0.512	0.029709706606876232
170.0	0.5479999999999999	0.03688721549082643
171.0	0.604	0.024589970855344007
172.0	0.7213333333333333	0.047119234100547726
173.0	0.7496666666666667	0.055379498813991575
174.0	0.762	0.043596635955847216
175.0	0.722	0.05522680508593635
176.0	0.8146666666666667	0.09242774956088068
177.0	0.9346666666666666	0.11479353446756288
178.0	1.235	0.15044600360262145
179.0	1.7686666666666666	0.2244019211642856
180.0	2.832666666666667	0.4853983472938031
181.0	2.885666666666667	0.09338926895289175
182.0	3.1006666666666667	0.13757987578938355
183.0	2.6126666666666667	0.3153541219363118
184.0	1.7606666666666666	0.1518998207884248
185.0	1.2476666666666667	0.0925718939827611
186.0	0.9556666666666667	0.04349201714746686
187.0	0.773	0.019798989873223347
188.0	0.6853333333333333	0.03282614134429384
189.0	0.6296666666666666	0.016739839372652946
190.0	0.6946666666666667	0.006128258770283469
191.0	0.7986666666666666	0.035928942217784365
192.0	0.6593333333333332	0.01319932658214894
193.0	0.6273333333333334	0.03034615113797614
194.0	0.5733333333333334	0.03183638728806325
195.0	0.488	0.04219794623754412
196.0	0.4749999999999999	0.03395094500402996
197.0	0.4956666666666667	0.03400326781681758
198.0	0.5243333333333333	0.030825674724525007
199.0	0.533	0.025390286856722746
200.0	0.6053333333333334	0.008730533902472538
201.0	0.7933333333333333	0.017211107524567518
202.0	0.9369999999999999	0.02416609194718919
203.0	1.0906666666666667	0.03322983933488429
204.0	0.8376666666666667	0.026562295750848692
205.0	0.657	0.012675435561221086
206.0	0.5873333333333334	0.03623380864453649
207.0	0.5459999999999999	0.05466869914920847
208.0	0.5543333333333332	0.06899436369894442
209.0	0.5613333333333334	0.05653514148051831
210.0	0.5479999999999999	0.04613747572924493
211.0	0.5743333333333333	0.03919467083956978
212.0	0.6546666666666666	0.025720722298480565
213.0	0.7583333333333333	0.023976840677805946
214.0	0.8230000000000001	0.027580186124583444
215.0	0.7896666666666667	0.013274871834493211
216.0	0.7503333333333333	0.04099864496405807
217.0	0.7596666666666668	0.05972343668015839
218.0	0.8346666666666667	0.06040051508242478
219.0	1.031	0.09228578799938084
220.0	1.508333333333333	0.2587989352545502
221.0	2.301	0.04429446918070025
222.0	2.018	0.07080018832366651
223.0	1.8503333333333334	0.24360395909937277
224.0	1.2846666666666666	0.11291983390391999
225.0	1.2376666666666667	0.09412875342966263
226.0	1.0936666666666668	0.07804414705081276
227.0	1.0606666666666669	0.06650480350237034
228.0	0.9580000000000001	0.05163332257370234
229.0	0.9153333333333333	0.05336873824836243
230.0	0.7783333333333333	0.052085399958998954
231.0	0.7143333333333334	0.08028836915906455
232.0	0.6723333333333334	0.06539283005209534
233.0	0.5926666666666667	0.07763733351652129
234.0	0.539	0.0842891847550245
235.0	0.6146666666666666	0.0639913188556767
236.0	0.5983333333333334	0.039684869772860384
237.0	0.5963333333333333	0.019754043186705424
238.0	0.6349999999999999	0.0233380947522857
239.0	0.899	0.024913182588073006
240.0	1.397	0.09986323981659445
241.0	2.2653333333333334	0.24659323231228836
242.0	2.1483333333333334	0.46332230202695335
243.0	2.312	0.15109158370560105
244.0	2.4303333333333335	0.2698361642840995
245.0	1.8693333333333335	0.2010875983799653
246.0	1.4303333333333335	0.28631722888355077
247.0	0.9119999999999999	0.07430118886442309
248.0	0.6936666666666668	0.059252754272598074
249.0	0.6469999999999999	0.04998666488841466
250.0	0.6243333333333333	0.03135105881607327
251.0	0.7183333333333334	0.0238932812499432
252.0	0.6346666666666666	0.008259674462242586
253.0	0.6453333333333333	0.04309163362984615
254.0	0.628	0.08084553172563093
255.0	0.6960000000000001	0.07384217403805676
256.0	0.7623333333333333	0.09203381021245523
257.0	0.8176666666666668	0.10853366093316656
258.0	0.9606666666666667	0.14448606238050168
259.0	1.0733333333333333	0.12016747572543171
260.0	1.3123333333333334	0.110557174750845
261.0	1.7856666666666667	0.1296773774496625
262.0	1.592666666666667	0.12916225798927825
263.0	1.515	0.2854621983147097
264.0	1.1403333333333332	0.1722678792526983
265.0	0.977	0.1277810627597063
266.0	0.8103333333333333	0.0818508127971589
267.0	0.8123333333333335	0.06937979212678251
268.0	0.6866666666666666	0.06818764958227815
269.0	0.7963333333333334	0.04289781139198389
270.0	0.7736666666666667	0.0647936896790283
271.0	0.7223333333333333	0.05441405047309826
272.0	0.6453333333333333	0.033289971796657075
273.0	0.6806666666666666	0.048403397493242996
274.0	0.5643333333333334	0.0286395220320141
275.0	0.545	0.04065300316909768
276.0	0.7166666666666668	0.056037685732212586
277.0	0.8103333333333333	0.05301781671182706
278.0	0.93	0.053857837560253634
279.0	0.9480000000000001	0.05418486873657627
280.0	1.047	0.03785058343892034
281.0	0.8530000000000001	0.022759613353482106
282.0	0.6926666666666667	0.024553795814270498
283.0	0.6183333333333333	0.024513035081133668
284.0	0.6246666666666667	0.02049932248202908
285.0	0.5746666666666665	0.02007209228976615
286.0	0.632	0.028083209693100745
287.0	0.6153333333333334	0.019482185594936658
288.0	0.6936666666666667	0.010338708279513841
289.0	0.8003333333333335	0.039296593010364464
290.0	0.9846666666666666	0.12731151645559105
291.0	0.9016666666666667	0.06142927279038514
292.0	0.976	0.027796882319185822
293.0	1.196	0.08822698000045111
294.0	1.1943333333333332	0.286884800728252
295.0	1.457	0.46632463656412854
296.0	2.2920000000000003	1.1140529610391061
297.0	2.7453333333333334	1.2513950437633814
298.0	3.4313333333333333	1.6483798780081682
299.0	3.6566666666666667	1.6015568120495203
300.0	4.396	1.6828493693732662
301.0	5.192666666666667	1.4945880889246894
302.0	5.760333333333333	1.4603253823111555
303.0	5.269333333333333	1.978269670416268
304.0	4.9543333333333335	1.9645383398877432
305.0	3.9776666666666665	1.6340259755857274
306.0	3.4006666666666665	1.1467386605306176
307.0	2.5566666666666666	0.4513714902629786
308.0	2.173666666666666	0.2066274156274739
309.0	1.5596666666666668	0.11525141599515765
310.0	1.309	0.15582254864642248
311.0	1.0013333333333334	0.08193628961306189
312.0	1.0043333333333333	0.04856153027059813
313.0	0.8493333333333334	0.007542472332656409
314.0	0.7433333333333335	0.009285592184789384
315.0	0.6923333333333334	0.008806563209081925
316.0	0.6323333333333333	0.009285592184789422
317.0	0.626	0.01651262143533446
318.0	0.6819999999999999	0.02060744202143161
319.0	0.6920000000000001	0.050970579749498625
320.0	0.7466666666666667	0.05987394165151394
321.0	0.8799999999999999	0.03617549815367671
322.0	0.9836666666666667	0.045711656670433164
323.0	0.8536666666666667	0.022231109334044107
324.0	0.765	0.029709706606876232
325.0	0.6366666666666666	0.05490800386909807
326.0	0.5823333333333334	0.03907542563925424
327.0	0.5343333333333333	0.044002525180064624
328.0	0.6333333333333333	0.04534558657931576
329.0	0.6686666666666667	0.026960877005188233
330.0	0.8503333333333334	0.04768181577452301
331.0	1.1993333333333334	0.17178539583510066
332.0	1.7693333333333332	0.2985189366783213
333.0	2.0593333333333335	0.42589070063678186
334.0	2.935	0.6053610492920731
335.0	3.3160000000000003	0.7667737606360824
336.0	3.054	0.6278157903929039
337.0	2.644	0.5283710817219278
338.0	2.1746666666666665	0.2299917872929863
339.0	2.204333333333333	0.17885251528066987
340.0	2.3653333333333335	0.3028589697459125
341.0	2.3113333333333332	0.4371394387250924
342.0	1.8780000000000001	0.4354821083198098
343.0	1.6049999999999998	0.3220062111202204
344.0	1.49	0.3198635125591331
345.0	1.407	0.41692285457464034
346.0	1.0783333333333334	0.27751316285098193
347.0	0.7096666666666666	0.07185788443556874
348.0	0.578	0.056938563381946986
349.0	0.555	0.02901723625709379
350.0	0.5253333333333333	0.0241430919496424
351.0	0.5926666666666667	0.026948510575210294
352.0	0.6576666666666666	0.03587323359956402
353.0	0.7883333333333334	0.050690783733885504
