# Supplementary material for: A porin-like protein used by bacterial predators defines a wider lipid-trapping superfamily
Source: Nat Commun. 2025 Jul 5;16:6213. doi: 10.1038/s41467-025-61633-0 (PMC12228718; doi:10.1038/s41467-025-61633-0)
Supplement: Supplementary file 4 — Source Data [file 41467_2025_61633_MOESM4_ESM.zip › source_data/Supplementary_Figure10/pentamer_A_rmsf.csv]

Residue	Mean_RMSF	Std_RMSF
21.0	0.552	0.016753109164172098
22.0	0.5756666666666667	0.016048537489614257
23.0	0.6446666666666666	0.013224556283251594
24.0	0.5333333333333333	0.007408703590297611
25.0	0.5143333333333334	0.00464279609239471
26.0	0.5826666666666667	0.012657891697364976
27.0	0.5053333333333333	0.006182412330330475
28.0	0.49499999999999994	0.025703436864876025
29.0	0.6483333333333333	0.035311313893551015
30.0	0.706	0.06570134448142342
31.0	0.7446666666666667	0.08398544847505163
32.0	0.8803333333333333	0.10630877459342457
33.0	0.9503333333333334	0.125775814668622
34.0	0.6966666666666667	0.12903315680690589
35.0	0.6496666666666667	0.14170470077672878
36.0	0.5760000000000001	0.1193845327781898
37.0	0.6203333333333334	0.12214017448088989
38.0	0.5953333333333334	0.0756497778508892
39.0	0.5123333333333333	0.013597385369580772
40.0	0.457	0.016391054470858986
41.0	0.4916666666666667	0.022050447211388324
42.0	0.6176666666666667	0.04529410067056812
43.0	0.4653333333333334	0.027884683171152506
44.0	0.4446666666666667	0.022125902367034805
45.0	0.46166666666666667	0.02559079695689231
46.0	0.46399999999999997	0.017568911937472554
47.0	0.49233333333333335	0.02344260129668966
48.0	0.5636666666666668	0.023156472577277844
49.0	0.6196666666666667	0.024253293018108354
50.0	0.62	0.007118052168020881
51.0	0.7163333333333334	0.04034297405441932
52.0	0.578	0.030011109054259657
53.0	0.47933333333333333	0.014267289706021811
54.0	0.441	0.004320493798938586
55.0	0.44333333333333336	0.011728408057172771
56.0	0.47533333333333333	0.020981473309141626
57.0	0.4706666666666666	0.03899002721494592
58.0	0.4943333333333333	0.03611401697709935
59.0	0.61	0.05378351668184845
60.0	0.8676666666666666	0.047218169760755845
61.0	1.1103333333333334	0.15504479639410312
62.0	1.716333333333333	0.15603703264147126
63.0	1.7136666666666667	0.20545937689858693
64.0	1.9126666666666665	0.27706236762786024
65.0	1.3133333333333335	0.1600131939004476
66.0	0.9106666666666667	0.07751272296998883
67.0	0.7383333333333333	0.06030109636003497
68.0	0.5513333333333333	0.047218169760755824
69.0	0.4656666666666667	0.025170529504870486
70.0	0.44933333333333336	0.01155662388223981
71.0	0.43733333333333335	0.016937794687883326
72.0	0.4000000000000001	0.008831760866327856
73.0	0.4366666666666667	0.00980929264637476
74.0	0.5073333333333334	0.03487437773240151
75.0	0.5853333333333333	0.00910433352249845
76.0	0.9976666666666666	0.11910872717348997
77.0	1.4309999999999998	0.374670521925598
78.0	1.5776666666666668	0.5845621343269585
79.0	0.7733333333333334	0.014290634073484024
80.0	0.5413333333333333	0.023809428571238116
81.0	0.4706666666666666	0.0197371617907833
82.0	0.4603333333333333	0.021669230617526673
83.0	0.4493333333333333	0.026562295750848713
84.0	0.45966666666666667	0.020531818125912694
85.0	0.436	0.02290560339014597
86.0	0.4503333333333333	0.043222936298014526
87.0	0.6036666666666667	0.04784930047091129
88.0	0.7056666666666667	0.09536363154904613
89.0	0.6993333333333333	0.05713337222869155
90.0	0.762	0.08825342297422047
91.0	0.9129999999999999	0.14705327832682502
92.0	1.0083333333333333	0.151098937418133
93.0	0.8586666666666667	0.08533203124006582
94.0	0.8613333333333334	0.09595253456208902
95.0	1.0546666666666666	0.153883794540628
96.0	1.0973333333333333	0.16510669950738588
97.0	1.0013333333333332	0.17480338160980247
98.0	1.187	0.18191389904750724
99.0	1.3806666666666667	0.2158337837833138
100.0	1.3246666666666667	0.28280656915205404
101.0	1.399	0.2959098961958973
102.0	1.7456666666666667	0.3120494974982156
103.0	1.8453333333333333	0.35619314361109705
104.0	1.8973333333333333	0.43706622940795703
105.0	1.99	0.4489610228071028
106.0	1.7916666666666667	0.4585065127369754
107.0	1.3473333333333333	0.3009344705339611
108.0	1.4173333333333333	0.24373801964860184
109.0	1.276	0.2007303332002083
110.0	0.8826666666666667	0.10940546401142663
111.0	0.7183333333333333	0.059790374550498425
112.0	0.6633333333333333	0.02926127512980631
113.0	0.5356666666666666	0.029533408577782225
114.0	0.547	0.05299056519796709
115.0	0.5076666666666667	0.05256953067657685
116.0	0.49899999999999994	0.03749666651850533
117.0	0.5033333333333333	0.03943207943906696
118.0	0.46399999999999997	0.03676955262170046
119.0	0.4343333333333333	0.02288133640230735
120.0	0.3946666666666667	0.01592342788332826
121.0	0.4003333333333334	0.015369522511198018
122.0	0.39633333333333337	0.01948218559493661
123.0	0.4629999999999999	0.013952299690970912
124.0	0.7003333333333334	0.007408703590297622
125.0	1.0736666666666665	0.14931249854657916
126.0	1.3656666666666668	0.2838665570690253
127.0	1.107	0.16625482449140133
128.0	0.662	0.057879184513951076
129.0	0.4736666666666666	0.029227080289043972
130.0	0.41466666666666674	0.01405544576153869
131.0	0.38366666666666666	0.01347425528760517
132.0	0.39366666666666666	0.020138409955990973
133.0	0.43166666666666664	0.02524986248587419
134.0	0.44533333333333336	0.026537185649993526
135.0	0.46199999999999997	0.037585458180879834
136.0	0.4483333333333333	0.03637153954521156
137.0	0.451	0.05589871793401587
138.0	0.5203333333333333	0.07876265330444093
139.0	0.6086666666666667	0.07715928690414109
140.0	0.6653333333333333	0.06177557949725945
141.0	0.8466666666666667	0.11787658329324316
142.0	1.1676666666666666	0.16466599190145143
143.0	1.6303333333333334	0.17973375370870714
144.0	2.267	0.2610146866876779
145.0	2.550666666666667	0.5131817958146565
146.0	1.7123333333333335	0.4728391786737737
147.0	1.0650000000000002	0.15940723530212383
148.0	0.7313333333333333	0.08590821975935846
149.0	0.6173333333333334	0.05377318621353541
150.0	0.5353333333333333	0.0441008944227766
151.0	0.47300000000000003	0.030626785662227114
152.0	0.4613333333333333	0.019014614262602248
153.0	0.4796666666666667	0.022895899681432526
154.0	0.49866666666666665	0.028522895287041883
155.0	0.43533333333333335	0.0238374122383748
156.0	0.4466666666666667	0.018838494867926412
157.0	0.4163333333333333	0.013523641850067228
158.0	0.3893333333333333	0.013767917618708918
159.0	0.443	0.026993826454703797
160.0	0.47100000000000003	0.04229263135188763
161.0	0.735	0.10593394168065311
162.0	1.1933333333333334	0.5810693207832914
163.0	0.7806666666666667	0.12117572180744611
164.0	0.5496666666666666	0.05657639869140566
165.0	0.43733333333333335	0.05854532906693373
166.0	0.424	0.025664502073226878
167.0	0.4143333333333334	0.021312489817527702
168.0	0.4583333333333333	0.020981473309141616
169.0	0.49133333333333334	0.014267289706021811
170.0	0.5113333333333333	0.003399346342395193
171.0	0.6030000000000001	0.036478304054145184
172.0	0.7706666666666667	0.07144850515503376
173.0	1.005	0.19954448125668614
174.0	0.8273333333333334	0.09772182742640226
175.0	0.5933333333333334	0.0504468917663803
176.0	0.5643333333333334	0.08276204175559929
177.0	0.6526666666666666	0.08809590733336531
178.0	0.7873333333333333	0.11088232000138211
179.0	1.0126666666666668	0.1362212252999591
180.0	1.6113333333333333	0.3137741579898227
181.0	2.072	0.25747362324453105
182.0	2.253666666666667	0.39300749215363434
183.0	2.0496666666666665	0.5045488633973476
184.0	1.4306666666666665	0.31156522413274695
185.0	1.082	0.2531257921798302
186.0	0.8996666666666667	0.15584251309860508
187.0	0.7639999999999999	0.09178235124467007
188.0	0.6873333333333332	0.040713088258636856
189.0	0.6943333333333334	0.07857197691006354
190.0	0.7763333333333332	0.07879227260475623
191.0	1.314	0.5490300538221929
192.0	0.7256666666666667	0.22165639073926022
193.0	0.5926666666666667	0.033628691453710904
194.0	0.5339999999999999	0.01964688270438847
195.0	0.4583333333333333	0.010338708279513886
196.0	0.446	0.0193045763140937
197.0	0.4663333333333333	0.02007209228976614
198.0	0.5100000000000001	0.01699019324983289
199.0	0.5406666666666666	0.04260151275352658
200.0	0.6813333333333333	0.06498375865467383
201.0	0.9640000000000001	0.06953176732017294
202.0	1.0836666666666666	0.2007557941601907
203.0	1.2853333333333332	0.22709811878471292
204.0	0.9156666666666666	0.06779544396360435
205.0	0.684	0.03811386449399569
206.0	0.596	0.0777988860245869
207.0	0.5166666666666666	0.04409333534925909
208.0	0.5363333333333334	0.015965240019770743
209.0	0.5153333333333333	0.004642796092394711
210.0	0.48633333333333334	0.006548960901462816
211.0	0.509	0.016309506430300102
212.0	0.589	0.0337441352929167
213.0	0.7283333333333334	0.041643993831310434
214.0	0.7719999999999999	0.045985504962614804
215.0	0.7336666666666666	0.06193724422528192
216.0	0.73	0.05472354764328307
217.0	0.7676666666666666	0.08088812575952598
218.0	0.9163333333333333	0.1266394707646694
219.0	1.2009999999999998	0.29367442290173434
220.0	1.6003333333333334	0.586132142855934
221.0	2.0183333333333335	0.4114076107976398
222.0	2.2456666666666663	0.18111015678003514
223.0	2.0879999999999996	0.09069729874698572
224.0	1.32	0.03102687007525354
225.0	1.1686666666666667	0.07135046523246287
226.0	1.0113333333333334	0.03954182033689843
227.0	1.0506666666666666	0.03774770044504546
228.0	0.93	0.08819674975114827
229.0	0.8039999999999999	0.03930224760324358
230.0	0.695	0.017682382946499767
231.0	0.6283333333333333	0.03551838334659327
232.0	0.6353333333333334	0.0410636362518253
233.0	0.522	0.03302524287066892
234.0	0.461	0.01986621923433512
235.0	0.559	0.03650570731634529
236.0	0.5046666666666667	0.04579907810814049
237.0	0.506	0.046676189504571496
238.0	0.5359999999999999	0.006976149845485456
239.0	0.7436666666666666	0.058817986666967366
240.0	1.107	0.20829946391353643
241.0	1.7476666666666667	0.7059529414596667
242.0	1.7806666666666666	0.4258766122821126
243.0	1.6530000000000002	0.49885468826102064
244.0	1.9223333333333332	0.7026351985363544
245.0	1.3839999999999997	0.44043841794284927
246.0	0.9939999999999999	0.10076705810928485
247.0	0.836	0.08879564553888138
248.0	0.6096666666666667	0.08262498949403192
249.0	0.5113333333333333	0.05564969801255788
250.0	0.533	0.019026297590440465
251.0	0.6096666666666667	0.03205550741379018
252.0	0.5173333333333333	0.013670731102939879
253.0	0.5396666666666666	0.021296843793284403
254.0	0.521	0.026191601707417612
255.0	0.5866666666666667	0.04208193066969349
256.0	0.6413333333333333	0.06503503329402979
257.0	0.6943333333333332	0.05859654900722023
258.0	0.8763333333333333	0.07347259504211226
259.0	0.9953333333333333	0.03785351884420902
260.0	1.2590000000000001	0.04558508528016592
261.0	1.7563333333333333	0.06492217563274424
262.0	1.4430000000000003	0.09253467818427127
263.0	1.181	0.07921279357948864
264.0	0.8956666666666667	0.08030912498312723
265.0	0.727	0.04917316341257699
266.0	0.6149999999999999	0.04304261454264447
267.0	0.5770000000000001	0.044113490000225596
268.0	0.4876666666666667	0.027920522121829192
269.0	0.5143333333333333	0.021699974398346412
270.0	0.506	0.016970562748477157
271.0	0.5619999999999999	0.023762715894162123
272.0	0.5043333333333333	0.029009576962712776
273.0	0.5916666666666667	0.030390056853443974
274.0	0.5266666666666667	0.03933050837313049
275.0	0.5253333333333333	0.06257972692671503
276.0	0.5830000000000001	0.02127596452964395
277.0	0.6566666666666667	0.007717224601860157
278.0	0.8180000000000001	0.20614072862973976
279.0	0.9723333333333333	0.3719196448457949
280.0	1.0026666666666666	0.22154959314388778
281.0	0.7726666666666667	0.05329373529996015
282.0	0.5896666666666667	0.023442601296689628
283.0	0.519	0.0043204937989385775
284.0	0.5166666666666667	0.01837268503936091
285.0	0.49066666666666664	0.011671427600007741
286.0	0.47933333333333333	0.011323525167642035
287.0	0.4413333333333333	0.011440668201153673
288.0	0.47733333333333333	0.01611072796479277
289.0	0.49	0.01699019324983289
290.0	0.5053333333333333	0.02969100125552444
291.0	0.533	0.027580186124583447
292.0	0.5833333333333334	0.024390344173235608
293.0	0.7143333333333333	0.0335592345297419
294.0	0.605	0.02669581740023454
295.0	0.6136666666666667	0.03204510709747882
296.0	0.747	0.04499629614386796
297.0	0.7623333333333333	0.05125968743130952
298.0	0.9346666666666666	0.04744353368889051
299.0	1.4553333333333331	0.15649139131452416
300.0	2.062333333333333	0.32501931566532394
301.0	2.441333333333333	0.28693475836077353
302.0	2.2470000000000003	0.20558696456730907
303.0	1.8703333333333336	0.166177281506495
304.0	1.4576666666666664	0.08198102761547271
305.0	1.0236666666666667	0.04818252334151418
306.0	0.9119999999999999	0.07590783885739331
307.0	0.7783333333333333	0.05850546033396272
308.0	0.7983333333333333	0.061645942463573564
309.0	0.6863333333333334	0.04814099661988267
310.0	0.6213333333333333	0.02819377393838736
311.0	0.5833333333333334	0.03086889840744061
312.0	0.5793333333333334	0.0271825107171668
313.0	0.5216666666666666	0.02638602323621772
314.0	0.5226666666666667	0.0218225164044439
315.0	0.5223333333333334	0.0215458168149231
316.0	0.5353333333333333	0.011897712198383127
317.0	0.5346666666666667	0.004496912521077351
318.0	0.6336666666666667	0.044582009326134625
319.0	0.5953333333333334	0.0214527905462721
320.0	0.6096666666666666	0.016779617264870973
321.0	0.6980000000000001	0.0471239500325117
322.0	0.9580000000000001	0.08563877626402655
323.0	0.7433333333333333	0.05835713800003866
324.0	0.6406666666666667	0.07928990407920095
325.0	0.535	0.006480740698407866
326.0	0.5136666666666666	0.016858891488535737
327.0	0.48733333333333334	0.03105192783422994
328.0	0.5373333333333333	0.018803073034893918
329.0	0.5246666666666667	0.02163844315615666
330.0	0.581	0.03394112549695426
331.0	0.6726666666666666	0.04467910274638716
332.0	0.7186666666666667	0.04467910274638718
333.0	0.7126666666666667	0.049107591628541045
334.0	0.803	0.06296559907335647
335.0	0.8346666666666666	0.06703896047987483
336.0	0.7456666666666667	0.060609863517051055
337.0	0.7593333333333333	0.07812952209134662
338.0	0.7469999999999999	0.07610519036176178
339.0	0.806	0.07963667496825817
340.0	0.9039999999999999	0.08966976450658641
341.0	0.9743333333333334	0.06703398806244155
342.0	0.9076666666666666	0.06873297769064148
343.0	0.7373333333333333	0.02811089152307738
344.0	0.6363333333333334	0.021483844059096043
345.0	0.603	0.033744135292916734
346.0	0.543	0.03676955262170046
347.0	0.5063333333333334	0.029691001255524496
348.0	0.4856666666666667	0.023041026211713934
349.0	0.4736666666666667	0.03641733408999378
350.0	0.474	0.0175689119374726
351.0	0.5053333333333333	0.030225081564084443
352.0	0.5466666666666666	0.026029897340472823
353.0	0.653	0.01283225103661341
