# Supplementary material for: A porin-like protein used by bacterial predators defines a wider lipid-trapping superfamily
Source: Nat Commun. 2025 Jul 5;16:6213. doi: 10.1038/s41467-025-61633-0 (PMC12228718; doi:10.1038/s41467-025-61633-0)
Supplement: Supplementary file 4 — Source Data [file 41467_2025_61633_MOESM4_ESM.zip › source_data/Supplementary_Figure10/pentamer_B_rmsf.csv]

Residue	Mean_RMSF	Std_RMSF
21.0	0.5673333333333334	0.05028143019268865
22.0	0.5526666666666666	0.028075295585660725
23.0	0.5863333333333334	0.03983577398380616
24.0	0.517	0.016309506430300102
25.0	0.49933333333333335	0.005734883511361756
26.0	0.5543333333333333	0.013719410418171091
27.0	0.4883333333333333	0.009428090415820642
28.0	0.49899999999999994	0.0021602468994692888
29.0	0.646	0.01485485330343809
30.0	0.6626666666666666	0.04053256578220639
31.0	0.711	0.08270832283795065
32.0	0.8186666666666667	0.1675019071201546
33.0	0.8643333333333333	0.12400627224280047
34.0	0.7133333333333333	0.05144792404838983
35.0	0.7060000000000001	0.04802082881417183
36.0	0.636	0.029810512687081805
37.0	0.7013333333333334	0.04327688631231332
38.0	0.6699999999999999	0.011860297916438141
39.0	0.5836666666666667	0.047048438396566944
40.0	0.48433333333333334	0.018190351532856343
41.0	0.5153333333333333	0.03086889840744063
42.0	0.6643333333333333	0.06223789485157379
43.0	0.48066666666666663	0.04375944342526411
44.0	0.4506666666666667	0.01837268503936091
45.0	0.45	0.019798989873223347
46.0	0.4756666666666667	0.0286395220320141
47.0	0.49566666666666664	0.02036882148993627
48.0	0.5633333333333334	0.036808815369268374
49.0	0.6196666666666666	0.034373762603991345
50.0	0.614	0.017720045146669337
51.0	0.7003333333333334	0.012391753530294081
52.0	0.569	0.0195959179422654
53.0	0.484	0.02829605390627229
54.0	0.43999999999999995	0.018708286933869684
55.0	0.42733333333333334	0.007039570693980945
56.0	0.4633333333333333	0.017172329163188338
57.0	0.4726666666666666	0.025772509040103635
58.0	0.48866666666666664	0.011469767022723513
59.0	0.5670000000000001	0.01283225103661341
60.0	0.7220000000000001	0.019442222095223494
61.0	0.9739999999999999	0.24416934014463534
62.0	1.351	0.38085255239615584
63.0	1.4283333333333335	0.3473925093544126
64.0	1.4496666666666667	0.22481449142694418
65.0	1.1263333333333332	0.11763313969947221
66.0	0.8153333333333334	0.08671921483859399
67.0	0.627	0.04089824772122475
68.0	0.5226666666666667	0.006236095644623242
69.0	0.43166666666666664	0.007408703590297584
70.0	0.42566666666666664	0.015107025591499535
71.0	0.425	0.017204650534085226
72.0	0.4046666666666667	0.012657891697365002
73.0	0.4506666666666667	0.009568466729604848
74.0	0.5156666666666667	0.01811690432226827
75.0	0.5666666666666667	0.035462029772075285
76.0	0.8079999999999999	0.0857243644868054
77.0	1.2996666666666667	0.2225613523403279
78.0	1.7063333333333333	0.5511759146487525
79.0	0.785	0.03536476589299964
80.0	0.5393333333333333	0.021296843793284403
81.0	0.4483333333333333	0.012391753530294036
82.0	0.44766666666666666	0.028871362204709983
83.0	0.452	0.020016659728003233
84.0	0.44366666666666665	0.008806563209081946
85.0	0.39466666666666667	0.013695092389449427
86.0	0.39233333333333337	0.008219218670625309
87.0	0.5680000000000001	0.02303620339089464
88.0	0.6843333333333333	0.10206642717150217
89.0	0.6779999999999999	0.07354363783949411
90.0	0.722	0.0913345498702435
91.0	0.8356666666666666	0.03350953429829916
92.0	0.871	0.056780278266313614
93.0	0.765	0.05219833969262491
94.0	0.767	0.034215006454283554
95.0	0.9046666666666666	0.04988876515698589
96.0	0.9373333333333335	0.059946272240695264
97.0	0.8730000000000001	0.06397395303298573
98.0	1.0403333333333336	0.03946587837050578
99.0	1.1883333333333332	0.036426486090328475
100.0	1.2113333333333334	0.11346169201785936
101.0	1.3073333333333332	0.13294192549965397
102.0	1.579	0.07618836306593467
103.0	1.6966666666666665	0.07756860762504947
104.0	1.8319999999999999	0.22395088747312442
105.0	2.064	0.4243732633739628
106.0	1.9073333333333335	0.37919681198847416
107.0	1.603	0.47545977747860013
108.0	1.5	0.38254498646128765
109.0	1.1660000000000001	0.12083045973594572
110.0	0.8323333333333333	0.05986837414046103
111.0	0.6890000000000001	0.019131126469709037
112.0	0.669	0.041529106258944064
113.0	0.5373333333333333	0.06272869270827258
114.0	0.5046666666666667	0.03597530016861881
115.0	0.4663333333333333	0.01065624490876384
116.0	0.4656666666666667	0.010780641085864138
117.0	0.467	0.00374165738677397
118.0	0.4293333333333334	0.013199326582148879
119.0	0.4183333333333333	0.008993825042154678
120.0	0.39199999999999996	0.004966554808583769
121.0	0.3996666666666666	0.004189935029992182
122.0	0.395	0.006377042156569644
123.0	0.48800000000000004	0.0406530031690977
124.0	0.781	0.0819878039710785
125.0	1.2543333333333333	0.09930536519018268
126.0	1.7530000000000001	0.08055226046900645
127.0	1.2816666666666667	0.08684980649885686
128.0	0.729	0.030408332191467987
129.0	0.525	0.0800291613517639
130.0	0.438	0.05097057974949864
131.0	0.38766666666666666	0.01667999467092906
132.0	0.39999999999999997	0.017907168024751088
133.0	0.437	0.014165686240583845
134.0	0.457	0.03024345659257
135.0	0.4606666666666667	0.04148359782961077
136.0	0.4333333333333333	0.022005049925465342
137.0	0.42	0.03278210894171797
138.0	0.4666666666666666	0.02683695627716046
139.0	0.5366666666666666	0.028110891523077327
140.0	0.6016666666666667	0.05504745427558138
141.0	0.7516666666666666	0.045536310297998005
142.0	1.0176666666666667	0.0639808999276781
143.0	1.5040000000000002	0.15231765054210433
144.0	2.1823333333333332	0.15851883869818814
145.0	2.181	0.4435455632363676
146.0	1.5723333333333336	0.3381955384422188
147.0	1.082	0.10541663372858516
148.0	0.6943333333333334	0.06296206971043934
149.0	0.6023333333333333	0.052085399958998954
150.0	0.5406666666666666	0.0395165225640561
151.0	0.4583333333333333	0.019754043186705397
152.0	0.4526666666666666	0.03109483701338358
153.0	0.4486666666666667	0.014522013940527963
154.0	0.48333333333333334	0.020531818125912676
155.0	0.4343333333333333	0.018696404883173527
156.0	0.4606666666666667	0.024850665092821054
157.0	0.43	0.04030715403829283
158.0	0.4076666666666666	0.055571775410024664
159.0	0.4606666666666666	0.04720404879056688
160.0	0.5476666666666666	0.1084353365938531
161.0	0.8556666666666667	0.18270984891047584
162.0	0.9940000000000001	0.170747376749005
163.0	0.9216666666666665	0.12125546952153912
164.0	0.6223333333333333	0.07304032371840155
165.0	0.488	0.0890730037665734
166.0	0.45	0.06864886500639804
167.0	0.4226666666666667	0.025223445883190136
168.0	0.466	0.033025242870668874
169.0	0.5026666666666667	0.051096857916009715
170.0	0.517	0.05276994093863159
171.0	0.5479999999999999	0.023762715894162158
172.0	0.6356666666666667	0.09341425063780265
173.0	0.7586666666666667	0.3170408315799227
174.0	0.7159999999999999	0.2425407182309807
175.0	0.551	0.05292132525425518
176.0	0.544	0.05463210289442157
177.0	0.6449999999999999	0.06288614049746309
178.0	0.799	0.11679326464598316
179.0	1.0683333333333334	0.14957123906538833
180.0	1.5036666666666667	0.1270441742947004
181.0	2.111666666666667	0.11168208848731702
182.0	2.521333333333333	0.21581679473314577
183.0	1.9616666666666667	0.2600799022522801
184.0	1.4123333333333334	0.15793951022112512
185.0	1.1003333333333332	0.06835853193924586
186.0	0.7956666666666669	0.03802922852520438
187.0	0.6446666666666666	0.02701028610651053
188.0	0.5993333333333334	0.041266074309157255
189.0	0.6126666666666667	0.12903832333415097
190.0	0.7276666666666666	0.08911540582612835
191.0	1.0796666666666666	0.32146470343656014
192.0	0.6196666666666667	0.05833999961909116
193.0	0.614	0.06125357132445422
194.0	0.5503333333333335	0.03206590435684333
195.0	0.47000000000000003	0.023678400846904056
196.0	0.457	0.023720595832876234
197.0	0.47533333333333333	0.005312459150169747
198.0	0.5283333333333333	0.0049888765156986025
199.0	0.5673333333333334	0.046735663280007285
200.0	0.797	0.09788087998514661
201.0	1.044	0.11811858448186717
202.0	0.9816666666666668	0.04776563153100312
203.0	1.265	0.06326663154196421
204.0	1.0073333333333332	0.09597337593775103
205.0	0.7116666666666666	0.05148678363317022
206.0	0.635	0.047074409183759276
207.0	0.511	0.017378147196982784
208.0	0.5343333333333334	0.01236482466066095
209.0	0.516	0.008041558721209836
210.0	0.4716666666666667	0.018979521127315668
211.0	0.48066666666666663	0.017326921891156023
212.0	0.5753333333333334	0.01132352516764198
213.0	0.6709999999999999	0.028390139133156782
214.0	0.7066666666666667	0.06188340290866006
215.0	0.7046666666666667	0.04866438350808756
216.0	0.682	0.05760208329565868
217.0	0.7036666666666666	0.031899146627387305
218.0	0.775	0.03963163719387162
219.0	1.036	0.10388775994633186
220.0	1.489	0.392209977775511
221.0	1.9563333333333333	0.29549318473058267
222.0	2.0566666666666666	0.09034870717884627
223.0	1.9003333333333334	0.07344083030273796
224.0	1.2510000000000001	0.056515484603779184
225.0	1.067	0.056468280181591037
226.0	0.9766666666666667	0.0540144013718152
227.0	0.9713333333333333	0.08826223553832192
228.0	0.866	0.03589800365851375
229.0	0.747	0.04042276586281547
230.0	0.6103333333333333	0.03158410289299915
231.0	0.5630000000000001	0.019252705437591514
232.0	0.5533333333333333	0.01960158723731889
233.0	0.4666666666666666	0.024362995619495495
234.0	0.428	0.015577761927397219
235.0	0.5443333333333333	0.004714045207910321
236.0	0.5333333333333333	0.010624918300339493
237.0	0.5459999999999999	0.006164414002968934
238.0	0.5810000000000001	0.02765260686927484
239.0	0.7583333333333333	0.13297702391349
240.0	1.224	0.3526934457381745
241.0	1.8986666666666665	0.806560323568892
242.0	1.7513333333333332	0.43796220029688493
243.0	1.529	0.3800850781952202
244.0	1.5633333333333332	0.22669558639040355
245.0	1.179	0.2670742718171607
246.0	0.9683333333333334	0.15648074073898752
247.0	0.7756666666666666	0.07146249987852998
248.0	0.5986666666666668	0.05301781671182706
249.0	0.5253333333333333	0.02369716344956827
250.0	0.509	0.010614455552060448
251.0	0.6153333333333334	0.013670731102939931
252.0	0.5113333333333333	0.010143416036468634
253.0	0.517	0.005715476066494088
254.0	0.48633333333333334	0.010370899457402705
255.0	0.5423333333333334	0.028075295585660777
256.0	0.5723333333333334	0.013912424503139485
257.0	0.6143333333333333	0.017518244457961234
258.0	0.781	0.029131884021921156
259.0	0.906	0.03535533905932741
260.0	1.2323333333333333	0.0749058668522626
261.0	1.7576666666666665	0.12741620340007345
262.0	1.4560000000000002	0.08990365213197225
263.0	1.1583333333333332	0.04479087208597557
264.0	0.8566666666666668	0.007586537784494022
265.0	0.6893333333333334	0.022365648262955024
266.0	0.5843333333333333	0.02117125934426724
267.0	0.5413333333333333	0.02584999462712173
268.0	0.4613333333333334	0.016048537489614302
269.0	0.49433333333333335	0.023098821518760547
270.0	0.492	0.02286190426597635
271.0	0.543	0.019866219234335108
272.0	0.5106666666666667	0.015755069730795313
273.0	0.5903333333333334	0.04533088228668055
274.0	0.566	0.04758150901348127
275.0	0.5923333333333334	0.05850546033396275
276.0	0.5643333333333334	0.02260285134421956
277.0	0.614	0.005887840577551903
278.0	0.6356666666666667	0.01987181141438514
279.0	0.6686666666666667	0.004496912521077351
280.0	0.8270000000000001	0.014764823060233367
281.0	0.7063333333333333	0.01973716179078325
282.0	0.5403333333333333	0.011469767022723554
283.0	0.48500000000000004	0.00355902608401043
284.0	0.47866666666666674	0.0060184900284225755
285.0	0.4756666666666667	0.007845734863959886
286.0	0.4506666666666667	0.01837268503936091
287.0	0.4266666666666666	0.022425184255405534
288.0	0.4626666666666666	0.0303461511379761
289.0	0.48066666666666663	0.030346151137976115
290.0	0.49033333333333334	0.03578019315518328
291.0	0.498	0.035052341814302036
292.0	0.553	0.028890598240027286
293.0	0.677	0.056662744962335435
294.0	0.5493333333333333	0.012710450643291715
295.0	0.5633333333333334	0.010498677165349071
296.0	0.6890000000000001	0.042166337284616016
297.0	0.7046666666666667	0.03335998934185821
298.0	0.856	0.05772925312756672
299.0	1.2693333333333332	0.0455216676124922
300.0	1.8936666666666666	0.1964354573107638
301.0	2.0536666666666665	0.11512408764266306
302.0	1.8946666666666667	0.16880824097840205
303.0	1.6226666666666667	0.11621053690990704
304.0	1.3250000000000002	0.09997332977682932
305.0	0.9593333333333334	0.03072819913731077
306.0	0.8210000000000001	0.06174679478860956
307.0	0.6960000000000001	0.04838043681765044
308.0	0.7226666666666667	0.042928881756795066
309.0	0.6430000000000001	0.043840620433565985
310.0	0.5946666666666667	0.04812714641678043
311.0	0.5720000000000001	0.040356742518031175
312.0	0.5563333333333333	0.03013672547278854
313.0	0.49433333333333335	0.031710495984067416
314.0	0.4916666666666667	0.023795424396766327
315.0	0.49466666666666664	0.020005554784164898
316.0	0.49866666666666665	0.016213848676020427
317.0	0.503	0.008485281374238578
318.0	0.6166666666666666	0.04582818152864261
319.0	0.5816666666666667	0.03689022755268512
320.0	0.5723333333333334	0.02033606539022619
321.0	0.665	0.019200694431886284
322.0	0.8949999999999999	0.004546060565661915
323.0	0.7203333333333334	0.05557177541002472
324.0	0.7726666666666667	0.07045250567265551
325.0	0.5483333333333333	0.008379870059984376
326.0	0.529	0.02776088375154271
327.0	0.49300000000000005	0.01639105447085901
328.0	0.5073333333333333	0.014613540144521995
329.0	0.48133333333333334	0.013274871834493237
330.0	0.5276666666666667	0.017461067804945076
331.0	0.6126666666666667	0.011556623882239821
332.0	0.693	0.012083045973594553
333.0	0.6666666666666666	0.01901461426260221
334.0	0.7413333333333334	0.011145502331533635
335.0	0.782	0.013638181696985828
336.0	0.7116666666666668	0.027788886667555083
337.0	0.7363333333333332	0.05137011669140813
338.0	0.7739999999999999	0.10577649392311443
339.0	0.9103333333333333	0.19752861958601228
340.0	1.086	0.38841472680628375
341.0	0.9966666666666667	0.24885649590789383
342.0	0.773	0.04047221268969616
343.0	0.6539999999999999	0.03149603149604724
344.0	0.5760000000000001	0.006531972647421769
345.0	0.5516666666666666	0.004496912521077307
346.0	0.5043333333333333	0.004189935029992182
347.0	0.4726666666666666	0.00654896090146284
348.0	0.4803333333333333	0.007318166133366723
349.0	0.4443333333333333	0.004642796092394711
350.0	0.449	0.0045460605656619316
351.0	0.4623333333333333	0.009741092797468296
352.0	0.5043333333333333	0.011025223605694162
353.0	0.6413333333333334	0.023012074125457613
