# Supplementary material for: A porin-like protein used by bacterial predators defines a wider lipid-trapping superfamily
Source: Nat Commun. 2025 Jul 5;16:6213. doi: 10.1038/s41467-025-61633-0 (PMC12228718; doi:10.1038/s41467-025-61633-0)
Supplement: Supplementary file 4 — Source Data [file 41467_2025_61633_MOESM4_ESM.zip › source_data/Supplementary_Figure10/pentamer_C_rmsf.csv]

Residue	Mean_RMSF	Std_RMSF
21.0	0.536	0.03899572626156186
22.0	0.5466666666666667	0.05186092513208336
23.0	0.6023333333333333	0.05161610429141489
24.0	0.5273333333333333	0.025197001585285667
25.0	0.5243333333333333	0.018553226733434344
26.0	0.6110000000000001	0.0392513269414764
27.0	0.5256666666666666	0.03605859429071275
28.0	0.538	0.026993826454703784
29.0	0.7203333333333334	0.035235714205271315
30.0	0.8150000000000001	0.07689386624865907
31.0	0.8693333333333334	0.07970501169242049
32.0	1.0163333333333333	0.20146518861138818
33.0	0.9016666666666667	0.11112255496622737
34.0	0.6863333333333334	0.10679055305701071
35.0	0.6096666666666667	0.10235341822441606
36.0	0.5466666666666667	0.10265909062956333
37.0	0.5479999999999999	0.11114255110742537
38.0	0.5196666666666667	0.08485805140874311
39.0	0.48933333333333334	0.06734158365296206
40.0	0.4463333333333333	0.023669013968102306
41.0	0.4916666666666667	0.04534558657931578
42.0	0.666	0.12188519188154069
43.0	0.476	0.04432456053551651
44.0	0.4463333333333333	0.024417662095749935
45.0	0.465	0.022992752481307374
46.0	0.4626666666666666	0.0217919455049082
47.0	0.505	0.05413563213509809
48.0	0.5806666666666667	0.07195060033723752
49.0	0.6226666666666666	0.0493851079667635
50.0	0.6023333333333334	0.03156298817004215
51.0	0.6893333333333334	0.03249957264676298
52.0	0.5650000000000001	0.027580186124583468
53.0	0.47533333333333333	0.027812866726670868
54.0	0.447	0.01930457631409365
55.0	0.45766666666666667	0.010402991022884821
56.0	0.48966666666666664	0.010624918300339493
57.0	0.48133333333333334	0.00047140452079103207
58.0	0.5016666666666667	0.029892399628593816
59.0	0.5786666666666667	0.05187377843273891
60.0	0.8003333333333332	0.08694953836692992
61.0	1.2746666666666666	0.3091950121776798
62.0	1.7043333333333333	0.33399534261556524
63.0	1.9140000000000004	0.423133548658104
64.0	1.8033333333333335	0.47117748484220057
65.0	1.3243333333333334	0.2032967180147175
66.0	0.8963333333333333	0.11658854527306219
67.0	0.6753333333333335	0.06792315919887382
68.0	0.5406666666666666	0.05095313751107209
69.0	0.44166666666666665	0.029847761874031514
70.0	0.4303333333333333	0.021791945504908178
71.0	0.4303333333333333	0.012684198393626944
72.0	0.40700000000000003	0.016329931618554536
73.0	0.43966666666666665	0.01621384867602041
74.0	0.4943333333333333	0.014659088951530693
75.0	0.5513333333333333	0.016659998666133033
76.0	0.9039999999999999	0.08850235401765683
77.0	1.2123333333333333	0.14393825836872642
78.0	1.2696666666666667	0.3241464003947735
79.0	0.7320000000000001	0.0721710930128307
80.0	0.5276666666666666	0.0245809320861155
81.0	0.47500000000000003	0.015641824275533425
82.0	0.45933333333333337	0.013199326582148849
83.0	0.44799999999999995	0.0053541261347363
84.0	0.444	0.010984838035522712
85.0	0.4223333333333333	0.01730767331432953
86.0	0.43966666666666665	0.02671246067953223
87.0	0.617	0.08439589247508829
88.0	0.6553333333333334	0.07583461537377828
89.0	0.8033333333333333	0.05228979080300688
90.0	0.7433333333333333	0.05053271767434988
91.0	0.8073333333333333	0.014197026292697864
92.0	0.8646666666666666	0.07675212628252646
93.0	0.816	0.12728183950063995
94.0	0.7663333333333334	0.005557777333511028
95.0	0.9123333333333333	0.06027345094557715
96.0	1.027	0.162937615873888
97.0	0.9586666666666667	0.11432215688813589
98.0	1.108666666666667	0.10616444267686277
99.0	1.2993333333333332	0.17604229289829443
100.0	1.4386666666666665	0.3059600554901825
101.0	1.8466666666666665	0.6548492617049786
102.0	2.189666666666666	0.7860171047050368
103.0	2.563	1.1283619395684468
104.0	2.737	1.170973384269116
105.0	2.7899999999999996	1.0903127991544443
106.0	2.557	0.9934599471879412
107.0	2.4426666666666668	1.4820441588862623
108.0	2.1253333333333333	0.8988868424643645
109.0	1.2726666666666666	0.14862106924061014
110.0	0.8943333333333333	0.11326762801240056
111.0	0.8210000000000001	0.1335689584696485
112.0	0.8266666666666667	0.11198015697236524
113.0	0.6436666666666667	0.04993551397107634
114.0	0.5813333333333333	0.0527530936428271
115.0	0.5279999999999999	0.044504681401698255
116.0	0.515	0.0342150064542836
117.0	0.5006666666666667	0.036808815369268395
118.0	0.461	0.03749666651850536
119.0	0.426	0.018402898322456323
120.0	0.39266666666666666	0.008806563209081946
121.0	0.4013333333333334	0.008653836657164767
122.0	0.39333333333333337	0.008339997335464552
123.0	0.4593333333333333	0.015107025591499547
124.0	0.6956666666666665	0.03087969487471593
125.0	1.0810000000000002	0.04597825573029056
126.0	1.4483333333333335	0.13274118510176952
127.0	1.039	0.03182242395963372
128.0	0.615	0.019798989873223347
129.0	0.4873333333333334	0.015584892970081277
130.0	0.42300000000000004	0.0029439202887759515
131.0	0.395	0.005715476066494088
132.0	0.4143333333333333	0.02329997615640173
133.0	0.4683333333333333	0.04828618389928485
134.0	0.4923333333333333	0.02819377393838736
135.0	0.5419999999999999	0.05619608527290843
136.0	0.5213333333333333	0.02499777767900359
137.0	0.5413333333333333	0.04043375927228247
138.0	0.5753333333333334	0.04212943019895816
139.0	0.6083333333333333	0.036261396675926386
140.0	0.6816666666666666	0.06637435917246627
141.0	0.8633333333333333	0.031201851796897485
142.0	1.1923333333333332	0.14740495996479291
143.0	1.5759999999999998	0.1925045454008814
144.0	2.219	0.316813299384143
145.0	2.321333333333333	0.23254294704897444
146.0	1.7393333333333334	0.2903059688596766
147.0	1.1076666666666668	0.11947198648869777
148.0	0.7563333333333334	0.04166799997866739
149.0	0.6190000000000001	0.037211109452241084
150.0	0.5703333333333334	0.028662790435607523
151.0	0.5203333333333333	0.049694623004461494
152.0	0.546	0.09092121131323906
153.0	0.5363333333333333	0.0721125663266966
154.0	0.5476666666666666	0.05678810517079161
155.0	0.451	0.03394112549695426
156.0	0.47	0.024913182588073055
157.0	0.42366666666666664	0.013912424503139483
158.0	0.387	0.002449489742783203
159.0	0.4406666666666667	0.00047140452079105826
160.0	0.4749999999999999	0.01430617582258328
161.0	0.6739999999999999	0.01444529912001364
162.0	0.8130000000000001	0.029529646120466827
163.0	0.7083333333333334	0.041843624232239876
164.0	0.526	0.008164965809277268
165.0	0.4573333333333333	0.008576453553512435
166.0	0.4386666666666667	0.0033993463423952035
167.0	0.41066666666666657	0.034081601422990014
168.0	0.456	0.042497058721751566
169.0	0.48900000000000005	0.04336665385600635
170.0	0.5263333333333334	0.04289781139198392
171.0	0.5676666666666667	0.053168495266359465
172.0	0.745	0.13713010853443774
173.0	0.8523333333333335	0.2802740722142445
174.0	0.6956666666666665	0.10300916895543273
175.0	0.6083333333333334	0.049276994857866664
176.0	0.566	0.06326663154196423
177.0	0.6726666666666667	0.08538670206120434
178.0	0.824	0.09273977931107372
179.0	1.1266666666666667	0.19165478224024457
180.0	1.8786666666666665	0.367913335205755
181.0	2.201333333333333	0.13893483684407193
182.0	2.7616666666666667	0.5922366268833955
183.0	2.2736666666666667	0.6488555737261996
184.0	1.6043333333333336	0.3776385691224995
185.0	1.1956666666666667	0.2435711166967235
186.0	0.8553333333333333	0.06790843508398314
187.0	0.6819999999999999	0.04089824772122472
188.0	0.6166666666666666	0.018979521127315695
189.0	0.5666666666666668	0.023976840677805904
190.0	0.6716666666666667	0.0457990781081405
191.0	0.8483333333333333	0.05946614349545646
192.0	0.5920000000000001	0.04901020301937138
193.0	0.6056666666666666	0.023697163449568317
194.0	0.5326666666666667	0.015107025591499559
195.0	0.452	0.021648710508172686
196.0	0.425	0.01951068083554921
197.0	0.4453333333333333	0.006236095644623191
198.0	0.5043333333333334	0.011556623882239795
199.0	0.48699999999999993	0.017795130420052204
200.0	0.601	0.06681816120387234
201.0	0.8583333333333334	0.09208812204742922
202.0	0.9573333333333333	0.11088833221859822
203.0	1.1446666666666667	0.14734162872574583
204.0	0.8733333333333334	0.10125984177133374
205.0	0.62	0.04152910625894404
206.0	0.5539999999999999	0.01849324200890694
207.0	0.49333333333333335	0.025694789787469044
208.0	0.5213333333333333	0.024567367696917728
209.0	0.4873333333333334	0.018979521127315668
210.0	0.46166666666666667	0.01960158723731887
211.0	0.48500000000000004	0.0037416573867739447
212.0	0.582	0.016753109164172053
213.0	0.6859999999999999	0.04852490769354091
214.0	0.7186666666666667	0.08725569067720203
215.0	0.709	0.06928684338795253
216.0	0.6880000000000001	0.020510160083886845
217.0	0.7396666666666666	0.02896357866163791
218.0	0.8436666666666667	0.027980151695244402
219.0	1.091	0.04071854614300474
220.0	1.6136666666666664	0.2126300908986203
221.0	2.1646666666666667	0.15876467561212165
222.0	2.6903333333333332	0.2465661957545863
223.0	2.188	0.16263046045149926
224.0	1.4276666666666664	0.2373202243570675
225.0	1.2229999999999999	0.21501782871814756
226.0	1.0613333333333335	0.12862693687128246
227.0	1.0923333333333334	0.06159184650224061
228.0	0.934	0.00432049379893856
229.0	0.7789999999999999	0.02471167065713417
230.0	0.6383333333333333	0.02638602323621776
231.0	0.5903333333333334	0.038870154217456966
232.0	0.5823333333333333	0.014055445761538637
233.0	0.515	0.03244482495971687
234.0	0.45966666666666667	0.027716822007983213
235.0	0.524	0.03470830832332035
236.0	0.5096666666666666	0.03241741644377125
237.0	0.49833333333333335	0.028986586936412886
238.0	0.5266666666666667	0.026411277052720377
239.0	0.8746666666666667	0.07920577981154886
240.0	1.446	0.254496889306464
241.0	2.4563333333333333	0.21171889119511506
242.0	2.4730000000000003	0.21882565358446124
243.0	2.5563333333333333	0.4219078361706765
244.0	2.9723333333333337	0.8316350695400531
245.0	2.0646666666666667	0.7492757985029426
246.0	1.1443333333333332	0.25657011170871447
247.0	0.8736666666666667	0.009877021593352762
248.0	0.6766666666666666	0.04812714641678044
249.0	0.5593333333333333	0.044342104395509035
250.0	0.5026666666666667	0.02379542439676635
251.0	0.5816666666666667	0.060312150977689036
252.0	0.48866666666666664	0.026233989826601356
253.0	0.5313333333333333	0.030158838763380054
254.0	0.5216666666666666	0.03593821859184951
255.0	0.5836666666666667	0.02819377393838731
256.0	0.625	0.042551929059287896
257.0	0.672	0.04613747572924495
258.0	0.8106666666666666	0.10570819373266309
259.0	0.9506666666666667	0.09419955178001409
260.0	1.2656666666666665	0.02444494948973213
261.0	1.8010000000000002	0.11080613701415641
262.0	1.5653333333333332	0.0857528749113145
263.0	1.2843333333333333	0.0631629286492921
264.0	0.948	0.08293370846646131
265.0	0.7926666666666667	0.09862499119842232
266.0	0.6356666666666667	0.06573346855969861
267.0	0.5776666666666667	0.02777688887466619
268.0	0.48233333333333334	0.030346151137976115
269.0	0.5166666666666667	0.029803057263009507
270.0	0.5046666666666666	0.03320977098519186
271.0	0.5636666666666666	0.04847221426297287
272.0	0.5233333333333333	0.04434210439550903
273.0	0.6083333333333334	0.011614167593456189
274.0	0.5103333333333333	0.03162629004834775
275.0	0.5086666666666667	0.0671532244613433
276.0	0.555	0.026770630673681708
277.0	0.6296666666666667	0.023907228102721497
278.0	0.6916666666666668	0.02782484900627892
279.0	0.7479999999999999	0.05872534943843819
280.0	0.8786666666666667	0.03955024933198548
281.0	0.7393333333333333	0.03657260662785135
282.0	0.5786666666666668	0.025381533094401935
283.0	0.5086666666666667	0.02309882151876055
284.0	0.5086666666666667	0.020853989759489423
285.0	0.49700000000000005	0.023366642891095864
286.0	0.4833333333333334	0.015107025591499559
287.0	0.462	0.02794041278626115
288.0	0.502	0.04030715403829281
289.0	0.5206666666666666	0.04274212078136615
290.0	0.5473333333333333	0.06172159715655093
291.0	0.5593333333333333	0.03578019315518324
292.0	0.605	0.04115823125451339
293.0	0.8266666666666667	0.0669145391940762
294.0	0.6523333333333333	0.04339226761634945
295.0	0.652	0.027760883751542665
296.0	0.8370000000000001	0.06825442598591436
297.0	0.8706666666666667	0.14942184876680145
298.0	1.0936666666666668	0.20315894160867143
299.0	1.449333333333333	0.1462425686620995
300.0	2.0276666666666667	0.48900533966637033
301.0	2.294333333333333	0.45271796469276043
302.0	2.2273333333333336	0.3890863942908081
303.0	1.8943333333333332	0.10553461780645987
304.0	1.7683333333333333	0.1890437926924751
305.0	1.4176666666666666	0.4183780852556958
306.0	1.2983333333333333	0.4985594804590075
307.0	1.2463333333333333	0.443490949425377
308.0	1.1290000000000002	0.4127331664243458
309.0	0.8516666666666666	0.1710172181065078
310.0	0.7256666666666667	0.10753707371052185
311.0	0.6453333333333333	0.09805214032453463
312.0	0.6166666666666666	0.0703151635297979
313.0	0.537	0.04032369030731189
314.0	0.523	0.03073543015262134
315.0	0.5243333333333333	0.026737406173540607
316.0	0.5246666666666666	0.026233989826601304
317.0	0.5226666666666667	0.03966806720216596
318.0	0.6166666666666667	0.08642659055843609
319.0	0.5920000000000001	0.0575557700553703
320.0	0.5873333333333334	0.023228335186912454
321.0	0.673	0.024913182588073082
322.0	0.9226666666666666	0.06449978466802989
323.0	0.713	0.03715732319027663
324.0	0.6443333333333333	0.09289898934984286
325.0	0.5313333333333333	0.030641293851417086
326.0	0.5156666666666667	0.05647615032520855
327.0	0.49733333333333335	0.0846850373770689
328.0	0.5416666666666666	0.06913915115346887
329.0	0.5296666666666666	0.05237259673616431
330.0	0.59	0.03262923024937408
331.0	0.6823333333333333	0.026787227470485914
332.0	0.7200000000000001	0.02592296279363141
333.0	0.702	0.032934277989150794
334.0	0.7766666666666667	0.03785351884420907
335.0	0.8216666666666667	0.04735914789023219
336.0	0.755	0.047693465660053086
337.0	0.7719999999999999	0.029810512687081854
338.0	0.7876666666666666	0.04089281382128432
339.0	0.866	0.060404194114868144
340.0	0.9943333333333335	0.17356907046539782
341.0	0.9103333333333333	0.09179808761019419
342.0	0.7956666666666666	0.03805551500403353
343.0	0.6990000000000002	0.058810429913975865
344.0	0.6323333333333334	0.06759848782003602
345.0	0.6006666666666667	0.06121183618295476
346.0	0.5423333333333334	0.050657893977367655
347.0	0.4996666666666667	0.04744353368889055
348.0	0.47933333333333333	0.03564952859280037
349.0	0.4613333333333333	0.019754043186705397
350.0	0.461	0.022045407685048625
351.0	0.49366666666666664	0.026849374087469714
352.0	0.54	0.0313155978174881
353.0	0.6733333333333333	0.0334796787453059
