# Supplementary material for: A porin-like protein used by bacterial predators defines a wider lipid-trapping superfamily
Source: Nat Commun. 2025 Jul 5;16:6213. doi: 10.1038/s41467-025-61633-0 (PMC12228718; doi:10.1038/s41467-025-61633-0)
Supplement: Supplementary file 4 — Source Data [file 41467_2025_61633_MOESM4_ESM.zip › source_data/Supplementary_Figure10/pentamer_D_rmsf.csv]

Residue	Mean_RMSF	Std_RMSF
21.0	0.5296666666666666	0.03390509630653711
22.0	0.5546666666666668	0.020038851153585533
23.0	0.63	0.01061445555206042
24.0	0.5213333333333333	0.008055363982396388
25.0	0.5173333333333333	0.006649979114420007
26.0	0.5886666666666666	0.0135728487143349
27.0	0.5056666666666667	0.007930251502246887
28.0	0.502	0.01283225103661345
29.0	0.684	0.023790754506740622
30.0	0.7210000000000001	0.057798500557252004
31.0	0.7600000000000001	0.07660722333218105
32.0	0.956	0.0968744892459654
33.0	0.8993333333333333	0.03282614134429382
34.0	0.621	0.024262453846770483
35.0	0.5756666666666667	0.06761327943204322
36.0	0.5233333333333333	0.06998253750440572
37.0	0.6126666666666667	0.11433381924094996
38.0	0.6203333333333333	0.10376362025724091
39.0	0.5543333333333333	0.07993469556804197
40.0	0.4749999999999999	0.036285901761795435
41.0	0.5670000000000001	0.09766609783679628
42.0	0.6629999999999999	0.06858571279792894
43.0	0.45966666666666667	0.03626139667592645
44.0	0.445	0.028472208672083495
45.0	0.5223333333333333	0.10017429255497087
46.0	0.45333333333333337	0.021296843793284403
47.0	0.5419999999999999	0.0519807656734681
48.0	0.6536666666666666	0.08040453276332679
49.0	0.6373333333333333	0.035216788925485874
50.0	0.6193333333333334	0.02666249967442827
51.0	0.725	0.014236104336041732
52.0	0.5746666666666668	0.015434449203720264
53.0	0.4613333333333334	0.017556258776351627
54.0	0.4223333333333333	0.019770910168449188
55.0	0.4286666666666667	0.03487437773240151
56.0	0.4633333333333333	0.029769484749021476
57.0	0.44166666666666665	0.02209575122556871
58.0	0.47766666666666663	0.016336734339790455
59.0	0.5516666666666667	0.01796910929592471
60.0	0.7653333333333333	0.07103676669318654
61.0	1.421	0.32781803895860684
62.0	2.201	0.410176384823245
63.0	2.5079999999999996	0.4671423765834136
64.0	2.1696666666666666	0.27978602935497354
65.0	1.375	0.21722031826389226
66.0	0.9166666666666666	0.0972431088675296
67.0	0.664	0.02828427124746193
68.0	0.5376666666666666	0.042499673201357925
69.0	0.4513333333333333	0.03910953279643668
70.0	0.446	0.03302524287066889
71.0	0.446	0.021602468994692887
72.0	0.40599999999999997	0.020016659728003212
73.0	0.44566666666666666	0.017211107524567438
74.0	0.5356666666666667	0.012684198393626977
75.0	0.596	0.028248893783651044
76.0	1.1366666666666667	0.25888135420604463
77.0	2.0606666666666666	0.26116448627041317
78.0	2.2266666666666666	0.3518809773520334
79.0	0.8433333333333334	0.05356823270890646
80.0	0.5443333333333333	0.014197026292697864
81.0	0.4803333333333333	0.02718251071716684
82.0	0.44366666666666665	0.007760297817881884
83.0	0.4663333333333333	0.03252007926736272
84.0	0.4723333333333333	0.04460443425888905
85.0	0.442	0.04589117562233506
86.0	0.4286666666666667	0.03267346867958093
87.0	0.5586666666666668	0.03515995196558467
88.0	0.5816666666666667	0.04766783215358364
89.0	0.6960000000000001	0.0677200118133481
90.0	0.751	0.09677809669548165
91.0	0.7756666666666666	0.07009200303093703
92.0	0.7916666666666666	0.061288026744399475
93.0	0.7663333333333333	0.050108770578501424
94.0	0.778	0.07483314773547883
95.0	0.891	0.07344839458195579
96.0	0.9700000000000001	0.08476241305358567
97.0	0.961	0.1354720143301437
98.0	1.1286666666666667	0.1591023430234626
99.0	1.2576666666666667	0.15251302312334591
100.0	1.2833333333333332	0.17875371014020613
101.0	1.4696666666666667	0.21572255844538432
102.0	1.75	0.29181158304632115
103.0	2.0493333333333332	0.1399650750088115
104.0	1.9133333333333333	0.3032714222533267
105.0	2.0316666666666667	0.2895333410085194
106.0	1.821	0.27957467696484956
107.0	1.3346666666666664	0.15710788932733102
108.0	1.3800000000000001	0.08051086883148147
109.0	1.165	0.04000833246545852
110.0	0.9016666666666667	0.15599216504541352
111.0	0.8576666666666667	0.17279146069435514
112.0	0.8393333333333333	0.14101142585699294
113.0	0.6133333333333333	0.06915843324489708
114.0	0.5856666666666667	0.05395265414128291
115.0	0.516	0.01796292478040999
116.0	0.49633333333333335	0.04010264607506871
117.0	0.5036666666666666	0.034567164895155794
118.0	0.4669999999999999	0.0432974210163454
119.0	0.43333333333333335	0.034922135609890104
120.0	0.4013333333333333	0.023697163449568293
121.0	0.4166666666666667	0.023669013968102306
122.0	0.43766666666666665	0.04058187882403781
123.0	0.527	0.06100819617067856
124.0	0.7719999999999999	0.08854753902095001
125.0	1.0896666666666668	0.10348698254155232
126.0	1.3639999999999999	0.12869602428461668
127.0	1.1256666666666666	0.09194684454739173
128.0	0.7213333333333333	0.09518169758706534
129.0	0.5556666666666666	0.1207485909740657
130.0	0.462	0.06788716128007319
131.0	0.405	0.03062678566222711
132.0	0.4046666666666667	0.010656244908763856
133.0	0.43999999999999995	0.017146428199482262
134.0	0.48133333333333334	0.049492984912566686
135.0	0.5339999999999999	0.06908448933491995
136.0	0.4796666666666667	0.0339934634239519
137.0	0.4696666666666667	0.022881336402307363
138.0	0.5316666666666666	0.04626253583864833
139.0	0.62	0.06531462317123174
140.0	0.7226666666666667	0.1412358154136392
141.0	0.9746666666666668	0.24210787311077323
142.0	1.2076666666666667	0.24389934171475106
143.0	1.4629999999999999	0.2404218514749994
144.0	1.789	0.19240755355927877
145.0	2.0633333333333335	0.44217065584329424
146.0	1.515666666666667	0.31587479938875923
147.0	1.0153333333333334	0.0627393195868606
148.0	0.7496666666666667	0.09137590248832331
149.0	0.6413333333333333	0.05289822513300632
150.0	0.5616666666666666	0.034412530017745295
151.0	0.5086666666666667	0.03564952859280034
152.0	0.5126666666666667	0.03531131389355104
153.0	0.49466666666666664	0.03018093585177389
154.0	0.5489999999999999	0.04065300316909767
155.0	0.438	0.021275964529643906
156.0	0.4486666666666667	0.017518244457961234
157.0	0.412	0.012355835328567086
158.0	0.38199999999999995	0.01267543556122104
159.0	0.4603333333333333	0.04707676945396979
160.0	0.531	0.099267315869827
161.0	0.7813333333333333	0.11440668201153675
162.0	1.1663333333333334	0.33811372182874944
163.0	0.8133333333333335	0.12139284254939509
164.0	0.615	0.12462209541917783
165.0	0.44533333333333336	0.04797453027967606
166.0	0.4080000000000001	0.0247116706571342
167.0	0.38599999999999995	0.009626352718795752
168.0	0.4383333333333333	0.021822516404443857
169.0	0.4703333333333333	0.02701028610651053
170.0	0.47766666666666663	0.020072092289766145
171.0	0.505	0.02146314670934035
172.0	0.6406666666666666	0.04179579989531111
173.0	0.6533333333333333	0.0981642614306358
174.0	0.6113333333333334	0.03733035702421768
175.0	0.6253333333333333	0.09145612184114425
176.0	0.64	0.10963880091767994
177.0	0.6836666666666668	0.04665714188512722
178.0	0.8656666666666668	0.16367718907111709
179.0	1.2896666666666665	0.5430422533181825
180.0	2.1950000000000003	0.8825451829793194
181.0	2.212666666666667	0.5892647018860785
182.0	2.5573333333333332	0.6759592361147888
183.0	2.1903333333333332	0.7629981796978432
184.0	1.5703333333333334	0.3374574870343753
185.0	1.1013333333333335	0.14480408220151192
186.0	0.8573333333333334	0.12334324284514153
187.0	0.714	0.05587486017879594
188.0	0.6033333333333334	0.027010286106510552
189.0	0.5376666666666666	0.037366057086910064
190.0	0.6233333333333333	0.08414405636895708
191.0	0.7600000000000001	0.11171690412227989
192.0	0.5343333333333334	0.03996943276499628
193.0	0.549	0.033950945004029946
194.0	0.488	0.024657656011875903
195.0	0.42700000000000005	0.01657307052620804
196.0	0.4136666666666667	0.015923427883328237
197.0	0.4396666666666667	0.01677961726487095
198.0	0.5083333333333333	0.029578520735305383
199.0	0.552	0.0884646822183859
200.0	0.7213333333333334	0.15620783875621894
201.0	1.038	0.20567450012094357
202.0	1.0406666666666666	0.0989017469792903
203.0	1.276	0.16903845716285984
204.0	0.9573333333333333	0.13198568945996464
205.0	0.6763333333333333	0.06560657148656847
206.0	0.5966666666666668	0.05487764167268447
207.0	0.4923333333333333	0.025037749277618565
208.0	0.49433333333333335	0.008956685895029582
209.0	0.4676666666666667	0.02120272519171902
210.0	0.4346666666666667	0.01405544576153869
211.0	0.44766666666666666	0.014197026292697916
212.0	0.5163333333333333	0.02145279054627213
213.0	0.6593333333333333	0.027108834148463278
214.0	0.6920000000000001	0.06453422864392715
215.0	0.6456666666666666	0.10338708279513881
216.0	0.6276666666666667	0.06509650954971054
217.0	0.6506666666666666	0.09377395990121963
218.0	0.782	0.043871023086619144
219.0	1.0126666666666668	0.04305293898859356
220.0	1.4973333333333334	0.24970693934201268
221.0	2.0453333333333332	0.20789794504890025
222.0	2.2409999999999997	0.07718808198161166
223.0	2.0503333333333336	0.09858104392946057
224.0	1.2746666666666666	0.15644452335856593
225.0	1.1236666666666666	0.09961369829942504
226.0	0.9676666666666667	0.08272578531241363
227.0	0.9426666666666667	0.022291004663067295
228.0	0.7983333333333335	0.024689178916188294
229.0	0.6989999999999998	0.03617549815367674
230.0	0.5923333333333334	0.011440668201153687
231.0	0.535	0.007788880963698579
232.0	0.5253333333333333	0.012498888839501794
233.0	0.451	0.008524474568362955
234.0	0.424	0.004242640687119263
235.0	0.5123333333333333	0.02007209228976615
236.0	0.47433333333333333	0.013424687043734847
237.0	0.4993333333333334	0.03734821132114483
238.0	0.5506666666666667	0.06145639827462138
239.0	0.758	0.05283937925449162
240.0	1.228	0.11764636274303877
241.0	2.114333333333333	0.20899813927933003
242.0	2.419	0.25354421047751563
243.0	2.0216666666666665	0.2596103918481607
244.0	2.221	0.4280778745353079
245.0	1.415	0.28143323660624503
246.0	1.0650000000000002	0.03672419729097794
247.0	0.9216666666666667	0.06177557949725946
248.0	0.6843333333333333	0.03308910528994233
249.0	0.5559999999999999	0.03982461550347974
250.0	0.514	0.0434587927428578
251.0	0.5953333333333334	0.06467525716136652
252.0	0.49499999999999994	0.03785058343892025
253.0	0.5099999999999999	0.025495097567963948
254.0	0.48266666666666663	0.012036980056845186
255.0	0.5386666666666667	0.0012472191289246977
256.0	0.5596666666666666	0.010274023338281589
257.0	0.602	0.013366625103842292
258.0	0.7696666666666667	0.07393841281018194
259.0	0.8356666666666667	0.0655862451704285
260.0	1.1203333333333332	0.09446810161224914
261.0	1.5999999999999996	0.14358969322343443
262.0	1.3173333333333332	0.119231800381535
263.0	1.0476666666666665	0.06265957406671568
264.0	0.754	0.02673325020768459
265.0	0.6753333333333335	0.022881336402307335
266.0	0.5910000000000001	0.02616613587572046
267.0	0.568	0.03875564475015224
268.0	0.461	0.037585458180879834
269.0	0.5066666666666667	0.03350953429829915
270.0	0.5146666666666667	0.04631294515455577
271.0	0.5700000000000001	0.03484250278036867
272.0	0.5023333333333334	0.023456816114345597
273.0	0.6366666666666667	0.03858612300930078
274.0	0.5103333333333333	0.04374420596553965
275.0	0.5283333333333333	0.07755571474036509
276.0	0.5446666666666666	0.05668823119092317
277.0	0.6293333333333333	0.03267346867958095
278.0	0.6803333333333333	0.022647050335284045
279.0	0.759	0.09546727187890092
280.0	0.9206666666666666	0.1325552295795563
281.0	0.7103333333333334	0.00895668589502966
282.0	0.5703333333333332	0.006649979114420007
283.0	0.5013333333333333	0.023976840677805946
284.0	0.504	0.02572936066053722
285.0	0.4833333333333334	0.011897712198383151
286.0	0.47866666666666663	0.012283683848458852
287.0	0.44999999999999996	0.01557776192739723
288.0	0.4843333333333333	0.019482185594936627
289.0	0.49533333333333335	0.0260426999794995
290.0	0.5173333333333333	0.04491720778894831
291.0	0.5399999999999999	0.04982636517614611
292.0	0.5916666666666667	0.06398089992767801
293.0	0.7080000000000001	0.07638498979948007
294.0	0.5646666666666668	0.05327496806401879
295.0	0.5816666666666667	0.06014611837480086
296.0	0.6696666666666666	0.05154501808020722
297.0	0.7173333333333334	0.03596603335865043
298.0	0.8226666666666667	0.042967688118192
299.0	1.227	0.09328451104015074
300.0	1.9793333333333336	0.34530115680212964
301.0	2.242	0.5494742942122042
302.0	2.078	0.5961929217962925
303.0	1.862	0.4077229451478049
304.0	1.3696666666666666	0.11831408294122134
305.0	1.1216666666666668	0.05641709748727675
306.0	0.9453333333333332	0.09292410284145275
307.0	0.79	0.09007034288080995
308.0	0.848	0.1642518391576383
309.0	0.7373333333333333	0.12181497809747731
310.0	0.6313333333333332	0.06485539470408166
311.0	0.592	0.04318178628387981
312.0	0.5763333333333334	0.029044027881055947
313.0	0.5176666666666666	0.023697163449568293
314.0	0.5156666666666667	0.02054804667656327
315.0	0.52	0.013928388277184131
316.0	0.5136666666666666	0.015282524515130213
317.0	0.5043333333333333	0.02185304453744504
318.0	0.5836666666666667	0.045799078108140455
319.0	0.547	0.021924111536540433
320.0	0.5746666666666668	0.012552113589175216
321.0	0.6960000000000001	0.02303620339089464
322.0	0.9443333333333334	0.0983474566128795
323.0	0.7106666666666667	0.06859219262342392
324.0	0.614	0.0749577658863087
325.0	0.4956666666666667	0.011440668201153687
326.0	0.48500000000000004	0.019949937343260005
327.0	0.45966666666666667	0.029408993333483704
328.0	0.5146666666666667	0.017461067804945076
329.0	0.528	0.016309506430300102
330.0	0.597	0.033744135292916685
331.0	0.6936666666666667	0.0656522826885876
332.0	0.77	0.04786090958879351
333.0	0.786	0.06771016664184683
334.0	0.8196666666666667	0.06623359335630893
335.0	0.876	0.09835988342137593
336.0	0.8223333333333332	0.1065530645056986
337.0	0.855	0.1352799566331489
338.0	0.9706666666666667	0.2087332162248154
339.0	1.1846666666666668	0.32381098739165043
340.0	1.4943333333333335	0.5143807495965956
341.0	1.3213333333333332	0.38633520275647787
342.0	0.8953333333333333	0.12036149255010462
343.0	0.7293333333333333	0.06540302405512728
344.0	0.6196666666666667	0.04434210439550903
345.0	0.5966666666666667	0.04099864496405816
346.0	0.5506666666666667	0.032396844839514154
347.0	0.48700000000000004	0.020215505600075068
348.0	0.45966666666666667	0.0203360653902262
349.0	0.4463333333333333	0.011897712198383184
350.0	0.4363333333333333	0.0038586123009300612
351.0	0.4673333333333333	0.007039570693980941
352.0	0.5236666666666666	0.009977753031397137
353.0	0.6616666666666666	0.013816254517375113
