# Supplementary material for: A porin-like protein used by bacterial predators defines a wider lipid-trapping superfamily
Source: Nat Commun. 2025 Jul 5;16:6213. doi: 10.1038/s41467-025-61633-0 (PMC12228718; doi:10.1038/s41467-025-61633-0)
Supplement: Supplementary file 4 — Source Data [file 41467_2025_61633_MOESM4_ESM.zip › source_data/Supplementary_Figure10/pentamer_E_rmsf.csv]

Residue	Mean_RMSF	Std_RMSF
21.0	0.6216666666666667	0.03991101212558874
22.0	0.6006666666666667	0.05994627224069532
23.0	0.6333333333333333	0.024225789747475468
24.0	0.5616666666666666	0.010208928554075711
25.0	0.5533333333333333	0.022065558884580457
26.0	0.613	0.0035590260840104404
27.0	0.524	0.01131370849898477
28.0	0.5353333333333333	0.029044027881055933
29.0	0.6956666666666668	0.0012472191289245988
30.0	0.7103333333333333	0.047005909793935055
31.0	0.7446666666666667	0.09892870609124985
32.0	0.914	0.23355655988789242
33.0	0.9690000000000002	0.24772700027785968
34.0	0.806	0.13053990449922456
35.0	0.789	0.11390346790155258
36.0	0.6956666666666668	0.07333181816616542
37.0	0.7636666666666666	0.03564952859280037
38.0	0.6873333333333332	0.01793197020841706
39.0	0.5419999999999999	0.01699019324983284
40.0	0.476	0.029743346594938956
41.0	0.5463333333333333	0.017556258776351606
42.0	0.7196666666666668	0.017913371790059168
43.0	0.5	0.051075108092559766
44.0	0.48900000000000005	0.023366642891095843
45.0	0.49866666666666665	0.04028509512076255
46.0	0.49266666666666675	0.04181174741890398
47.0	0.541	0.026882460204874576
48.0	0.621	0.03691431519975237
49.0	0.6659999999999999	0.03453500639447842
50.0	0.672	0.0347083083233203
51.0	0.7676666666666666	0.061915713317021205
52.0	0.6396666666666666	0.051409035090039266
53.0	0.5166666666666666	0.05375458636763523
54.0	0.43966666666666665	0.026787227470485894
55.0	0.458	0.032072833779799775
56.0	0.5106666666666667	0.04033471072028268
57.0	0.49833333333333335	0.06205553068735201
58.0	0.566	0.05372150407425317
59.0	0.6573333333333333	0.06605721425821375
60.0	0.8956666666666666	0.0973869715219763
61.0	1.4360000000000002	0.048090193040438774
62.0	1.9493333333333334	0.14134905572926743
63.0	2.0226666666666664	0.20342456969490083
64.0	1.7993333333333332	0.16858693767773222
65.0	1.301	0.07689386624865903
66.0	0.9596666666666667	0.022291004663067233
67.0	0.7600000000000001	0.054055527006958315
68.0	0.5893333333333334	0.038870154217456966
69.0	0.4693333333333333	0.00659966329107447
70.0	0.46399999999999997	0.01626857912254991
71.0	0.447	0.006164414002968982
72.0	0.4203333333333333	0.01096458946893232
73.0	0.4503333333333333	0.025746628689770044
74.0	0.5506666666666667	0.022291004663067337
75.0	0.6476666666666667	0.06165675596036141
76.0	0.9476666666666667	0.0952272136640689
77.0	1.5350000000000001	0.25664112427018915
78.0	1.8496666666666666	0.45137001328055554
79.0	0.82	0.012328828005937958
80.0	0.598	0.03395094500402996
81.0	0.48	0.020510160083886873
82.0	0.46199999999999997	0.01925270543759153
83.0	0.4676666666666667	0.0229830855679176
84.0	0.4683333333333333	0.014839886193034717
85.0	0.4286666666666667	0.013123346456686311
86.0	0.43599999999999994	0.020066555924389873
87.0	0.5686666666666667	0.009285592184789434
88.0	0.6369999999999999	0.05756735185849702
89.0	0.8413333333333334	0.11390151691507693
90.0	0.9666666666666665	0.17876862762303183
91.0	1.2503333333333335	0.32234177858636676
92.0	1.282	0.3195632436101916
93.0	1.0726666666666667	0.24316021238864063
94.0	1.1340000000000001	0.28020825588598686
95.0	1.3483333333333334	0.3622451594646304
96.0	1.3253333333333333	0.3602520722432497
97.0	1.2693333333333332	0.3395451205493739
98.0	1.53	0.3783041104719852
99.0	1.7103333333333335	0.4101742177281366
100.0	1.6696666666666669	0.4126542809126734
101.0	1.7693333333333332	0.40796268892578347
102.0	2.129	0.46722656887923947
103.0	2.205	0.4261955732602894
104.0	2.2520000000000002	0.4646080785637145
105.0	2.324666666666667	0.4440940841258251
106.0	2.0293333333333337	0.3129614814779749
107.0	1.6049999999999998	0.21440771130411032
108.0	1.6546666666666667	0.18246704420859744
109.0	1.4693333333333332	0.12625195268016864
110.0	0.9516666666666667	0.11556335443768012
111.0	0.8233333333333333	0.12114545894181186
112.0	0.8306666666666667	0.1258102627857609
113.0	0.6076666666666667	0.06542850211405492
114.0	0.5419999999999999	0.016062378404209026
115.0	0.5226666666666667	0.044017673218328536
116.0	0.5083333333333333	0.03458644564308713
117.0	0.52	0.040422765862815506
118.0	0.45933333333333337	0.021060758665241777
119.0	0.4423333333333333	0.024526629518862867
120.0	0.411	0.024711670657134165
121.0	0.41500000000000004	0.02111871208194287
122.0	0.4163333333333334	0.016336734339790455
123.0	0.4856666666666667	0.017211107524567445
124.0	0.7403333333333334	0.08815642662651178
125.0	1.1260000000000001	0.1880585015360912
126.0	1.4883333333333333	0.31310310690818055
127.0	1.167	0.21202358359390128
128.0	0.6763333333333333	0.06411621393133632
129.0	0.488	0.011518101695447317
130.0	0.44	0.032567877834864645
131.0	0.40833333333333327	0.027884683171152502
132.0	0.42366666666666664	0.03555590277608238
133.0	0.4573333333333333	0.03633486235314813
134.0	0.5063333333333334	0.021452790546272107
135.0	0.539	0.03850541087518306
136.0	0.5093333333333333	0.02638602323621776
137.0	0.49666666666666665	0.029959231558161787
138.0	0.535	0.03112341026729984
139.0	0.5806666666666667	0.034759491109943204
140.0	0.6699999999999999	0.04259107887809371
141.0	0.8593333333333333	0.10865950896672082
142.0	1.127	0.23761453378669134
143.0	1.5569999999999997	0.21866869917754575
144.0	2.1750000000000003	0.327610541140951
145.0	2.3836666666666666	0.6222996777187731
146.0	1.699	0.6331271594237607
147.0	1.0663333333333334	0.21486481538141342
148.0	0.7843333333333332	0.09328212881123343
149.0	0.6606666666666667	0.06042258591693089
150.0	0.566	0.04229263135188759
151.0	0.5286666666666667	0.05473775865179556
152.0	0.517	0.05025932749251623
153.0	0.5283333333333333	0.047005909793934986
154.0	0.5646666666666667	0.06936057157268019
155.0	0.4663333333333333	0.032097074979228576
156.0	0.47233333333333327	0.02782484900627894
157.0	0.4353333333333333	0.03638070306571269
158.0	0.41533333333333333	0.04496912521077345
159.0	0.4586666666666667	0.03655437350334733
160.0	0.48633333333333334	0.029510826638521847
161.0	0.7010000000000001	0.01593737745050924
162.0	0.8203333333333335	0.019938795238317628
163.0	0.739	0.03840138886377243
164.0	0.5526666666666666	0.018190351532856353
165.0	0.47833333333333333	0.061645942463573564
166.0	0.4756666666666667	0.05423610933276426
167.0	0.4586666666666667	0.035112517552703164
168.0	0.49100000000000005	0.021213203435596416
169.0	0.521	0.022375581929117903
170.0	0.5586666666666668	0.04786323107447812
171.0	0.658	0.11177656283854855
172.0	0.827	0.16406705946045355
173.0	0.9666666666666668	0.22745158214930536
174.0	0.7283333333333334	0.04735914789023224
175.0	0.6313333333333334	0.059689939595286
176.0	0.6133333333333333	0.009568466729604892
177.0	0.7196666666666666	0.01579732748143037
178.0	0.827	0.08608522908528887
179.0	1.0403333333333336	0.14505248092405118
180.0	1.5200000000000002	0.1486629296989221
181.0	2.167333333333333	0.13007006658805947
182.0	2.404	0.24709917037497314
183.0	2.1149999999999998	0.2677349435542548
184.0	1.5393333333333334	0.20200055005425652
185.0	1.2516666666666667	0.12466577539788357
186.0	0.9979999999999999	0.03238312317653543
187.0	0.8353333333333334	0.029578520735305387
188.0	0.7353333333333335	0.03657260662785136
189.0	0.7313333333333333	0.05423610933276421
190.0	0.8119999999999999	0.058005746841728247
191.0	1.0146666666666666	0.1083369230174501
192.0	0.6726666666666666	0.060642852468824025
193.0	0.6453333333333333	0.05129219130519664
194.0	0.5756666666666667	0.026549743668986475
195.0	0.5193333333333333	0.034120700787384495
196.0	0.496	0.04336665385600635
197.0	0.5006666666666666	0.0417957998953111
198.0	0.5343333333333334	0.020417857108151378
199.0	0.532	0.019200694431886243
200.0	0.6436666666666667	0.05972343668015844
201.0	0.9373333333333335	0.10487240925153872
202.0	1.0826666666666667	0.1421603163880678
203.0	1.3153333333333332	0.15572696904803898
204.0	1.0250000000000001	0.1707473767490051
205.0	0.7033333333333335	0.09602198822260567
206.0	0.6226666666666668	0.04263279905841926
207.0	0.504	0.014854853303438142
208.0	0.5483333333333333	0.018208667044996883
209.0	0.5403333333333333	0.03162629004834782
210.0	0.5096666666666666	0.022954060400915778
211.0	0.5293333333333333	0.0251970015852857
212.0	0.6299999999999999	0.042833009077890685
213.0	0.7799999999999999	0.039064049969249254
214.0	0.823	0.050931326312987336
215.0	0.684	0.05198076567346811
216.0	0.7440000000000001	0.058086142925830385
217.0	0.7733333333333334	0.05548172872416853
218.0	0.9863333333333332	0.055649698012557855
219.0	1.343	0.07499333303701072
220.0	1.8940000000000001	0.1681328839539329
221.0	2.0543333333333336	0.1749844437530249
222.0	2.541	0.1859157515291985
223.0	2.2063333333333337	0.10746265501197248
224.0	1.5250000000000001	0.0730342385460408
225.0	1.326	0.09777866161216699
226.0	1.1156666666666666	0.018838494867926336
227.0	1.1153333333333335	0.10848143722417317
228.0	0.9386666666666666	0.06910057082896552
229.0	0.7653333333333334	0.06650480350237034
230.0	0.6883333333333331	0.058766959727006074
231.0	0.6433333333333334	0.04413111776916096
232.0	0.6190000000000001	0.06835690650304962
233.0	0.5053333333333333	0.034922135609890124
234.0	0.4586666666666666	0.018803073034893956
235.0	0.5463333333333334	0.0226028513442196
236.0	0.5303333333333334	0.03561210780369823
237.0	0.552	0.052427728032660985
238.0	0.6013333333333333	0.06518861522962081
239.0	0.7453333333333333	0.04805783552715993
240.0	1.1886666666666665	0.2039891064629569
241.0	1.742333333333333	0.4761248669087647
242.0	1.9036666666666668	0.45098509460463954
243.0	1.813	0.5520380421673854
244.0	1.7936666666666667	0.29055387719931663
245.0	1.359333333333333	0.2894331625013892
246.0	1.0213333333333334	0.06175938974943186
247.0	0.8643333333333333	0.0554276304943863
248.0	0.6586666666666666	0.012229290885229489
249.0	0.5656666666666667	0.009177266598624133
250.0	0.519	0.013490737563232031
251.0	0.6403333333333334	0.05084180257316698
252.0	0.527	0.03432200460346106
253.0	0.539	0.026695817400234557
254.0	0.5366666666666667	0.026712460679532254
255.0	0.5966666666666667	0.03796782263385082
256.0	0.649	0.03617549815367671
257.0	0.695	0.05265611708687478
258.0	0.8533333333333335	0.13416490682075635
259.0	0.9276666666666666	0.09563936892770092
260.0	1.194	0.06991900075563626
261.0	1.6283333333333332	0.1262281884348958
262.0	1.3703333333333336	0.05662351298022958
263.0	1.1333333333333335	0.04115283168331869
264.0	0.8506666666666667	0.05715670467135845
265.0	0.7396666666666668	0.04366793891276399
266.0	0.6436666666666667	0.04368320297576886
267.0	0.6116666666666667	0.042499673201357974
268.0	0.5086666666666666	0.030641293851417038
269.0	0.5363333333333333	0.03561210780369819
270.0	0.5309999999999999	0.03906404996924918
271.0	0.5836666666666667	0.04007770230717102
272.0	0.5219999999999999	0.026981475126464063
273.0	0.6026666666666666	0.05256318948550293
274.0	0.5643333333333334	0.05756349151637305
275.0	0.647	0.03475629439396557
276.0	0.652	0.034418987008142304
277.0	0.6723333333333333	0.05016195991209092
278.0	0.819	0.1693064283087523
279.0	1.0126666666666668	0.34049506441193667
280.0	1.0286666666666666	0.14000317456718217
281.0	0.8456666666666667	0.04654269246855221
282.0	0.6476666666666667	0.03147838764754145
283.0	0.5816666666666667	0.04832068800098861
284.0	0.5543333333333332	0.030575952787916316
285.0	0.5333333333333333	0.030575952787916326
286.0	0.47833333333333333	0.013224556283251579
287.0	0.444	0.01512172829628502
288.0	0.47333333333333333	0.017820088539498208
289.0	0.5046666666666667	0.021699974398346412
290.0	0.5283333333333333	0.030641293851417086
291.0	0.556	0.03766519171153475
292.0	0.606	0.04287190222045208
293.0	0.7863333333333333	0.09426676096176335
294.0	0.6583333333333333	0.09452454119903939
295.0	0.6593333333333333	0.09042983775035517
296.0	0.8186666666666667	0.09582739112012233
297.0	0.7963333333333334	0.05483510635431365
298.0	0.9266666666666667	0.018208667044996935
299.0	1.4189999999999998	0.2008780724718355
300.0	2.1746666666666665	0.5313563357630693
301.0	2.5280000000000005	0.3104523581270831
302.0	2.2763333333333335	0.14071563128838566
303.0	2.0226666666666664	0.11931564114659149
304.0	1.532	0.12705117079350348
305.0	1.2	0.1946912084986548
306.0	1.0243333333333335	0.1037828930454768
307.0	0.896	0.0877420461732382
308.0	0.867	0.04336665385600629
309.0	0.7346666666666666	0.037419543319263324
310.0	0.6483333333333333	0.04394188080736749
311.0	0.597	0.03102687007525357
312.0	0.582	0.025390286856722698
313.0	0.5163333333333334	0.012970050972229157
314.0	0.5306666666666667	0.006798692684790386
315.0	0.5419999999999999	0.01283225103661343
316.0	0.5653333333333334	0.028110891523077344
317.0	0.5963333333333333	0.04386595744107521
318.0	0.7040000000000001	0.06294441992742487
319.0	0.6723333333333334	0.05956135958451219
320.0	0.674	0.04769346566005312
321.0	0.735	0.027361773821641486
322.0	0.9883333333333333	0.018553226733434385
323.0	0.7103333333333334	0.009977753031397196
324.0	0.7086666666666667	0.07564096479788947
325.0	0.6223333333333333	0.041346772008895166
326.0	0.613	0.06132427469336
327.0	0.5903333333333333	0.06491190611556216
328.0	0.6046666666666666	0.057736951387785895
329.0	0.5616666666666666	0.049107591628541045
330.0	0.6163333333333333	0.038964371189873205
331.0	0.7093333333333334	0.03392475333571179
332.0	0.8170000000000001	0.0960416576283438
333.0	0.7343333333333334	0.052264285660052326
334.0	0.8033333333333333	0.03185732080525429
335.0	0.8696666666666667	0.05024163833139025
336.0	0.7756666666666666	0.05541560149352246
337.0	0.8116666666666665	0.06390791987087537
338.0	0.8246666666666668	0.08074789298936676
339.0	0.9006666666666666	0.09862499119842234
340.0	1.0843333333333334	0.21603909111290232
341.0	0.9089999999999999	0.12475041750097138
342.0	0.8650000000000001	0.10003999200319844
343.0	0.7856666666666666	0.11643691663538483
344.0	0.7233333333333333	0.1051041811199197
345.0	0.6556666666666667	0.06613790306792483
346.0	0.5723333333333334	0.03852560476127819
347.0	0.5593333333333333	0.052499735449068906
348.0	0.5359999999999999	0.04172129751897304
349.0	0.49366666666666664	0.03162629004834781
350.0	0.47733333333333333	0.03633486235314815
351.0	0.49	0.03343650699460094
352.0	0.555	0.041721297518973036
353.0	0.677	0.02485960578931208
