# Supplementary material for: A porin-like protein used by bacterial predators defines a wider lipid-trapping superfamily
Source: Nat Commun. 2025 Jul 5;16:6213. doi: 10.1038/s41467-025-61633-0 (PMC12228718; doi:10.1038/s41467-025-61633-0)
Supplement: Supplementary file 4 — Source Data [file 41467_2025_61633_MOESM4_ESM.zip › source_data/Supplementary_Figure10/Pentamer/500ns_3/rmsf-A-3.xvg]

# This file was created Fri Feb  9 00:36:29 2024
# Created by:
#                       :-) GROMACS - gmx rmsf, 2022.3 (-:
# 
# Executable:   /storage/chem/lfsmgr/SRG/GROMACS/2022.3/bin/gmx
# Data prefix:  /storage/chem/lfsmgr/SRG/GROMACS/2022.3
# Working dir:  /storage/lfsmgr_grp/lfsmgr/bd0427/pentamer/OM/REMP/MD1/CG2AT/FINAL/500ns_3
# Command line:
#   gmx rmsf -f md-center.xtc -s md.tpr -o rmsf-A.xvg -oq rmsf-A.pdb -res -aniso -n chains.ndx
# gmx rmsf is part of G R O M A C S:
#
# Gallium Rubidium Oxygen Manganese Argon Carbon Silicon
#
@    title "RMS fluctuation"
@    xaxis  label "Residue"
@    yaxis  label "(nm)"
@TYPE xy
    0   0.0520
    1   0.0569
    2   0.0647
    3   0.0528
    4   0.0528
    5   0.0597
    6   0.0499
    7   0.0490
    8   0.0690
    9   0.0628
   10   0.0558
   11   0.0656
   12   0.0688
   13   0.0584
   14   0.0472
   15   0.0439
   16   0.0431
   17   0.0450
   18   0.0509
   19   0.0408
   20   0.0464
   21   0.0524
   22   0.0408
   23   0.0399
   24   0.0429
   25   0.0424
   26   0.0496
   27   0.0601
   28   0.0614
   29   0.0528
   30   0.0607
   31   0.0492
   32   0.0417
   33   0.0419
   34   0.0422
   35   0.0467
   36   0.0460
   37   0.0458
   38   0.0547
   39   0.0721
   40   0.1243
   41   0.1924
   42   0.2083
   43   0.2110
   44   0.1570
   45   0.1042
   46   0.0724
   47   0.0508
   48   0.0425
   49   0.0415
   50   0.0411
   51   0.0380
   52   0.0400
   53   0.0469
   54   0.0603
   55   0.1139
   56   0.1233
   57   0.1243
   58   0.0749
   59   0.0576
   60   0.0419
   61   0.0416
   62   0.0407
   63   0.0416
   64   0.0398
   65   0.0396
   66   0.0545
   67   0.0626
   68   0.0651
   69   0.0689
   70   0.0761
   71   0.0764
   72   0.0761
   73   0.0818
   74   0.0878
   75   0.0934
   76   0.1008
   77   0.1128
   78   0.1137
   79   0.1052
   80   0.1338
   81   0.1715
   82   0.1688
   83   0.1536
   84   0.2047
   85   0.2061
   86   0.1752
   87   0.2336
   88   0.1344
   89   0.1090
   90   0.1123
   91   0.1228
   92   0.0642
   93   0.0533
   94   0.0501
   95   0.0458
   96   0.0461
   97   0.0408
   98   0.0383
   99   0.0368
  100   0.0379
  101   0.0383
  102   0.0468
  103   0.0669
  104   0.1026
  105   0.1462
  106   0.1097
  107   0.0620
  108   0.0444
  109   0.0408
  110   0.0382
  111   0.0380
  112   0.0432
  113   0.0482
  114   0.0522
  115   0.0431
  116   0.0421
  117   0.0454
  118   0.0501
  119   0.0604
  120   0.0775
  121   0.1169
  122   0.1551
  123   0.2310
  124   0.2245
  125   0.1773
  126   0.1242
  127   0.0850
  128   0.0642
  129   0.0606
  130   0.0484
  131   0.0483
  132   0.0482
  133   0.0538
  134   0.0416
  135   0.0416
  136   0.0382
  137   0.0362
  138   0.0415
  139   0.0437
  140   0.0615
  141   0.0737
  142   0.0614
  143   0.0464
  144   0.0375
  145   0.0368
  146   0.0363
  147   0.0406
  148   0.0422
  149   0.0457
  150   0.0504
  151   0.0578
  152   0.0524
  153   0.0518
  154   0.0578
  155   0.0682
  156   0.0758
  157   0.1000
  158   0.1428
  159   0.2207
  160   0.2762
  161   0.2722
  162   0.2281
  163   0.1445
  164   0.0847
  165   0.0728
  166   0.0616
  167   0.0550
  168   0.0485
  169   0.0504
  170   0.0585
  171   0.0512
  172   0.0539
  173   0.0490
  174   0.0409
  175   0.0377
  176   0.0400
  177   0.0449
  178   0.0424
  179   0.0481
  180   0.0741
  181   0.0778
  182   0.0860
  183   0.0658
  184   0.0525
  185   0.0412
  186   0.0405
  187   0.0454
  188   0.0420
  189   0.0413
  190   0.0440
  191   0.0519
  192   0.0565
  193   0.0589
  194   0.0546
  195   0.0536
  196   0.0577
  197   0.0643
  198   0.0755
  199   0.1117
  200   0.1852
  201   0.1826
  202   0.1693
  203   0.1067
  204   0.1038
  205   0.0886
  206   0.0752
  207   0.0599
  208   0.0656
  209   0.0563
  210   0.0513
  211   0.0522
  212   0.0448
  213   0.0392
  214   0.0447
  215   0.0403
  216   0.0413
  217   0.0461
  218   0.0530
  219   0.0628
  220   0.1148
  221   0.2017
  222   0.2148
  223   0.2981
  224   0.2021
  225   0.1434
  226   0.0987
  227   0.0647
  228   0.0464
  229   0.0451
  230   0.0458
  231   0.0431
  232   0.0456
  233   0.0433
  234   0.0493
  235   0.0530
  236   0.0565
  237   0.0661
  238   0.0766
  239   0.0912
  240   0.1349
  241   0.1152
  242   0.0956
  243   0.0723
  244   0.0624
  245   0.0523
  246   0.0492
  247   0.0411
  248   0.0441
  249   0.0430
  250   0.0478
  251   0.0441
  252   0.0510
  253   0.0429
  254   0.0450
  255   0.0542
  256   0.0638
  257   0.0979
  258   0.1247
  259   0.1129
  260   0.0807
  261   0.0562
  262   0.0484
  263   0.0458
  264   0.0448
  265   0.0442
  266   0.0407
  267   0.0434
  268   0.0449
  269   0.0463
  270   0.0480
  271   0.0535
  272   0.0790
  273   0.0559
  274   0.0546
  275   0.0682
  276   0.0656
  277   0.0809
  278   0.1123
  279   0.1504
  280   0.1789
  281   0.1797
  282   0.1618
  283   0.1509
  284   0.1131
  285   0.1017
  286   0.0772
  287   0.0794
  288   0.0669
  289   0.0579
  290   0.0540
  291   0.0532
  292   0.0477
  293   0.0481
  294   0.0474
  295   0.0471
  296   0.0465
  297   0.0545
  298   0.0534
  299   0.0569
  300   0.0659
  301   0.0935
  302   0.0669
  303   0.0557
  304   0.0479
  305   0.0454
  306   0.0427
  307   0.0503
  308   0.0499
  309   0.0533
  310   0.0616
  311   0.0661
  312   0.0681
  313   0.0725
  314   0.0756
  315   0.0702
  316   0.0717
  317   0.0761
  318   0.0872
  319   0.1150
  320   0.1008
  321   0.0787
  322   0.0677
  323   0.0596
  324   0.0560
  325   0.0499
  326   0.0458
  327   0.0439
  328   0.0427
  329   0.0423
  330   0.0446
  331   0.0485
  332   0.0579
