# Supplementary material for: A porin-like protein used by bacterial predators defines a wider lipid-trapping superfamily
Source: Nat Commun. 2025 Jul 5;16:6213. doi: 10.1038/s41467-025-61633-0 (PMC12228718; doi:10.1038/s41467-025-61633-0)
Supplement: Supplementary file 4 — Source Data [file 41467_2025_61633_MOESM4_ESM.zip › source_data/Supplementary_Figure10/Pentamer/500ns_3/rmsf-B-3.xvg]

# This file was created Fri Feb  9 00:39:11 2024
# Created by:
#                       :-) GROMACS - gmx rmsf, 2022.3 (-:
# 
# Executable:   /storage/chem/lfsmgr/SRG/GROMACS/2022.3/bin/gmx
# Data prefix:  /storage/chem/lfsmgr/SRG/GROMACS/2022.3
# Working dir:  /storage/lfsmgr_grp/lfsmgr/bd0427/pentamer/OM/REMP/MD1/CG2AT/FINAL/500ns_3
# Command line:
#   gmx rmsf -f md-center.xtc -s md.tpr -o rmsf-B.xvg -oq rmsf-B.pdb -res -aniso -n chains.ndx
# gmx rmsf is part of G R O M A C S:
#
# Good ROcking Metal Altar for Chronical Sinners
#
@    title "RMS fluctuation"
@    xaxis  label "Residue"
@    yaxis  label "(nm)"
@TYPE xy
    0   0.0479
    1   0.0581
    2   0.0580
    3   0.0509
    4   0.0509
    5   0.0584
    6   0.0496
    7   0.0498
    8   0.0660
    9   0.0729
   10   0.0797
   11   0.0935
   12   0.0825
   13   0.0609
   14   0.0475
   15   0.0431
   16   0.0441
   17   0.0471
   18   0.0543
   19   0.0454
   20   0.0549
   21   0.0733
   22   0.0529
   23   0.0430
   24   0.0457
   25   0.0438
   26   0.0504
   27   0.0595
   28   0.0589
   29   0.0582
   30   0.0705
   31   0.0576
   32   0.0451
   33   0.0397
   34   0.0413
   35   0.0458
   36   0.0445
   37   0.0466
   38   0.0547
   39   0.0753
   40   0.1185
   41   0.2351
   42   0.2363
   43   0.1784
   44   0.1226
   45   0.0817
   46   0.0657
   47   0.0502
   48   0.0419
   49   0.0405
   50   0.0412
   51   0.0377
   52   0.0417
   53   0.0499
   54   0.0547
   55   0.0873
   56   0.1790
   57   0.2140
   58   0.0840
   59   0.0597
   60   0.0464
   61   0.0440
   62   0.0434
   63   0.0430
   64   0.0399
   65   0.0409
   66   0.0536
   67   0.0633
   68   0.0792
   69   0.0809
   70   0.0928
   71   0.1041
   72   0.0912
   73   0.0981
   74   0.1162
   75   0.1212
   76   0.1242
   77   0.1422
   78   0.1465
   79   0.1469
   80   0.1653
   81   0.1978
   82   0.1935
   83   0.1911
   84   0.2180
   85   0.1943
   86   0.1445
   87   0.1563
   88   0.1315
   89   0.0886
   90   0.0840
   91   0.1121
   92   0.0761
   93   0.0599
   94   0.0544
   95   0.0514
   96   0.0498
   97   0.0451
   98   0.0432
   99   0.0397
  100   0.0422
  101   0.0425
  102   0.0514
  103   0.0768
  104   0.1179
  105   0.1585
  106   0.1125
  107   0.0623
  108   0.0463
  109   0.0418
  110   0.0409
  111   0.0424
  112   0.0458
  113   0.0476
  114   0.0508
  115   0.0473
  116   0.0602
  117   0.0761
  118   0.0817
  119   0.0804
  120   0.0742
  121   0.0935
  122   0.1647
  123   0.2332
  124   0.2312
  125   0.1655
  126   0.1177
  127   0.0889
  128   0.0823
  129   0.0748
  130   0.0598
  131   0.0512
  132   0.0516
  133   0.0526
  134   0.0435
  135   0.0457
  136   0.0424
  137   0.0380
  138   0.0423
  139   0.0444
  140   0.0632
  141   0.0732
  142   0.0615
  143   0.0474
  144   0.0392
  145   0.0384
  146   0.0407
  147   0.0459
  148   0.0497
  149   0.0509
  150   0.0570
  151   0.1283
  152   0.0877
  153   0.0700
  154   0.0675
  155   0.0622
  156   0.0685
  157   0.0905
  158   0.1230
  159   0.1885
  160   0.2363
  161   0.2465
  162   0.2220
  163   0.1526
  164   0.1059
  165   0.0746
  166   0.0603
  167   0.0546
  168   0.0539
  169   0.0733
  170   0.1124
  171   0.0602
  172   0.0566
  173   0.0498
  174   0.0427
  175   0.0399
  176   0.0419
  177   0.0476
  178   0.0445
  179   0.0523
  180   0.0852
  181   0.0885
  182   0.1007
  183   0.0757
  184   0.0552
  185   0.0518
  186   0.0441
  187   0.0477
  188   0.0464
  189   0.0494
  190   0.0526
  191   0.0605
  192   0.0660
  193   0.0648
  194   0.0587
  195   0.0584
  196   0.0636
  197   0.0749
  198   0.0957
  199   0.1531
  200   0.1992
  201   0.2161
  202   0.1988
  203   0.1131
  204   0.1003
  205   0.0830
  206   0.0832
  207   0.0866
  208   0.0785
  209   0.0651
  210   0.0621
  211   0.0618
  212   0.0490
  213   0.0403
  214   0.0492
  215   0.0450
  216   0.0475
  217   0.0478
  218   0.0630
  219   0.1106
  220   0.1839
  221   0.2080
  222   0.1711
  223   0.1838
  224   0.1036
  225   0.0909
  226   0.0813
  227   0.0548
  228   0.0450
  229   0.0457
  230   0.0554
  231   0.0494
  232   0.0503
  233   0.0454
  234   0.0525
  235   0.0591
  236   0.0640
  237   0.0776
  238   0.0946
  239   0.1103
  240   0.1522
  241   0.1237
  242   0.1009
  243   0.0782
  244   0.0597
  245   0.0507
  246   0.0503
  247   0.0424
  248   0.0468
  249   0.0478
  250   0.0599
  251   0.0507
  252   0.0584
  253   0.0510
  254   0.0460
  255   0.0479
  256   0.0562
  257   0.0634
  258   0.0654
  259   0.0772
  260   0.0656
  261   0.0531
  262   0.0457
  263   0.0464
  264   0.0450
  265   0.0471
  266   0.0445
  267   0.0455
  268   0.0457
  269   0.0481
  270   0.0494
  271   0.0544
  272   0.0688
  273   0.0540
  274   0.0538
  275   0.0679
  276   0.0654
  277   0.0812
  278   0.1118
  279   0.2276
  280   0.2242
  281   0.2619
  282   0.2397
  283   0.1768
  284   0.1073
  285   0.0816
  286   0.0771
  287   0.0793
  288   0.0661
  289   0.0576
  290   0.0554
  291   0.0560
  292   0.0504
  293   0.0512
  294   0.0506
  295   0.0506
  296   0.0485
  297   0.0538
  298   0.0503
  299   0.0514
  300   0.0626
  301   0.0871
  302   0.0663
  303   0.0539
  304   0.0469
  305   0.0444
  306   0.0420
  307   0.0501
  308   0.0501
  309   0.0560
  310   0.0657
  311   0.0881
  312   0.0767
  313   0.0822
  314   0.0852
  315   0.0760
  316   0.0763
  317   0.0820
  318   0.1026
  319   0.1165
  320   0.1064
  321   0.1029
  322   0.0731
  323   0.0600
  324   0.0565
  325   0.0523
  326   0.0467
  327   0.0435
  328   0.0429
  329   0.0425
  330   0.0439
  331   0.0494
  332   0.0609
