# Supplementary material for: A porin-like protein used by bacterial predators defines a wider lipid-trapping superfamily
Source: Nat Commun. 2025 Jul 5;16:6213. doi: 10.1038/s41467-025-61633-0 (PMC12228718; doi:10.1038/s41467-025-61633-0)
Supplement: Supplementary file 4 — Source Data [file 41467_2025_61633_MOESM4_ESM.zip › source_data/Supplementary_Figure10/Pentamer/500ns_3/rmsf-C-3.xvg]

# This file was created Fri Feb  9 00:42:57 2024
# Created by:
#                       :-) GROMACS - gmx rmsf, 2022.3 (-:
# 
# Executable:   /storage/chem/lfsmgr/SRG/GROMACS/2022.3/bin/gmx
# Data prefix:  /storage/chem/lfsmgr/SRG/GROMACS/2022.3
# Working dir:  /storage/lfsmgr_grp/lfsmgr/bd0427/pentamer/OM/REMP/MD1/CG2AT/FINAL/500ns_3
# Command line:
#   gmx rmsf -f md-center.xtc -s md.tpr -o rmsf-C.xvg -oq rmsf-C.pdb -res -aniso -n chains.ndx
# gmx rmsf is part of G R O M A C S:
#
# Great Red Oystrich Makes All Chemists Sane
#
@    title "RMS fluctuation"
@    xaxis  label "Residue"
@    yaxis  label "(nm)"
@TYPE xy
    0   0.0599
    1   0.0626
    2   0.0713
    3   0.0536
    4   0.0511
    5   0.0608
    6   0.0504
    7   0.0502
    8   0.0685
    9   0.0695
   10   0.0656
   11   0.0787
   12   0.0809
   13   0.0623
   14   0.0569
   15   0.0556
   16   0.0724
   17   0.0708
   18   0.0545
   19   0.0439
   20   0.0487
   21   0.0617
   22   0.0466
   23   0.0445
   24   0.0453
   25   0.0436
   26   0.0435
   27   0.0478
   28   0.0528
   29   0.0586
   30   0.0667
   31   0.0535
   32   0.0438
   33   0.0404
   34   0.0401
   35   0.0454
   36   0.0458
   37   0.0490
   38   0.0603
   39   0.0784
   40   0.1030
   41   0.1897
   42   0.1846
   43   0.1719
   44   0.1360
   45   0.0986
   46   0.0733
   47   0.0540
   48   0.0442
   49   0.0449
   50   0.0432
   51   0.0387
   52   0.0420
   53   0.0489
   54   0.0509
   55   0.0697
   56   0.0865
   57   0.0979
   58   0.0660
   59   0.0495
   60   0.0441
   61   0.0438
   62   0.0442
   63   0.0447
   64   0.0413
   65   0.0418
   66   0.0569
   67   0.0603
   68   0.0703
   69   0.0754
   70   0.0916
   71   0.0994
   72   0.0835
   73   0.0831
   74   0.1005
   75   0.1035
   76   0.0951
   77   0.1159
   78   0.1329
   79   0.1214
   80   0.1280
   81   0.1647
   82   0.1736
   83   0.1678
   84   0.1718
   85   0.1468
   86   0.1162
   87   0.1274
   88   0.1225
   89   0.0875
   90   0.0724
   91   0.0695
   92   0.0539
   93   0.0500
   94   0.0481
   95   0.0476
   96   0.0484
   97   0.0433
   98   0.0400
   99   0.0384
  100   0.0390
  101   0.0385
  102   0.0437
  103   0.0621
  104   0.1039
  105   0.1564
  106   0.1135
  107   0.0614
  108   0.0492
  109   0.0431
  110   0.0392
  111   0.0408
  112   0.0435
  113   0.0458
  114   0.0506
  115   0.0474
  116   0.0446
  117   0.0479
  118   0.0528
  119   0.0578
  120   0.0683
  121   0.0914
  122   0.1394
  123   0.2063
  124   0.2409
  125   0.1626
  126   0.0939
  127   0.0627
  128   0.0557
  129   0.0499
  130   0.0476
  131   0.0473
  132   0.0480
  133   0.0516
  134   0.0436
  135   0.0448
  136   0.0431
  137   0.0404
  138   0.0440
  139   0.0467
  140   0.0707
  141   0.0855
  142   0.0802
  143   0.0562
  144   0.0431
  145   0.0425
  146   0.0391
  147   0.0443
  148   0.0489
  149   0.0510
  150   0.0562
  151   0.0746
  152   0.0679
  153   0.0660
  154   0.0614
  155   0.0496
  156   0.0578
  157   0.0708
  158   0.0991
  159   0.1685
  160   0.2130
  161   0.2208
  162   0.2089
  163   0.1463
  164   0.1048
  165   0.0927
  166   0.0795
  167   0.0743
  168   0.0705
  169   0.0716
  170   0.0791
  171   0.0591
  172   0.0582
  173   0.0564
  174   0.0494
  175   0.0449
  176   0.0469
  177   0.0516
  178   0.0569
  179   0.0734
  180   0.1029
  181   0.0982
  182   0.1268
  183   0.1078
  184   0.0728
  185   0.0637
  186   0.0512
  187   0.0518
  188   0.0537
  189   0.0505
  190   0.0571
  191   0.0680
  192   0.0748
  193   0.0671
  194   0.0703
  195   0.0811
  196   0.0983
  197   0.1028
  198   0.1299
  199   0.1457
  200   0.1969
  201   0.2695
  202   0.2534
  203   0.1759
  204   0.1502
  205   0.1240
  206   0.1186
  207   0.1057
  208   0.1116
  209   0.0995
  210   0.0813
  211   0.0691
  212   0.0552
  213   0.0472
  214   0.0567
  215   0.0507
  216   0.0525
  217   0.0565
  218   0.0770
  219   0.1432
  220   0.2550
  221   0.2583
  222   0.3165
  223   0.2829
  224   0.2122
  225   0.1495
  226   0.0928
  227   0.0678
  228   0.0567
  229   0.0558
  230   0.0616
  231   0.0515
  232   0.0535
  233   0.0540
  234   0.0616
  235   0.0657
  236   0.0795
  237   0.1172
  238   0.1307
  239   0.1513
  240   0.1604
  241   0.1348
  242   0.1003
  243   0.0817
  244   0.0748
  245   0.0661
  246   0.0608
  247   0.0503
  248   0.0526
  249   0.0512
  250   0.0557
  251   0.0519
  252   0.0652
  253   0.0535
  254   0.0520
  255   0.0561
  256   0.0671
  257   0.0737
  258   0.0776
  259   0.0903
  260   0.0737
  261   0.0579
  262   0.0504
  263   0.0506
  264   0.0515
  265   0.0480
  266   0.0458
  267   0.0520
  268   0.0547
  269   0.0580
  270   0.0581
  271   0.0620
  272   0.0761
  273   0.0650
  274   0.0610
  275   0.0729
  276   0.0726
  277   0.0850
  278   0.1232
  279   0.1679
  280   0.2082
  281   0.2042
  282   0.1715
  283   0.1383
  284   0.0898
  285   0.1430
  286   0.1372
  287   0.1035
  288   0.0837
  289   0.0701
  290   0.0670
  291   0.0655
  292   0.0567
  293   0.0542
  294   0.0538
  295   0.0524
  296   0.0512
  297   0.0590
  298   0.0550
  299   0.0581
  300   0.0679
  301   0.1007
  302   0.0697
  303   0.0559
  304   0.0500
  305   0.0481
  306   0.0461
  307   0.0487
  308   0.0508
  309   0.0571
  310   0.0644
  311   0.0719
  312   0.0730
  313   0.0812
  314   0.0846
  315   0.0787
  316   0.0799
  317   0.0812
  318   0.0942
  319   0.1219
  320   0.1010
  321   0.0803
  322   0.0661
  323   0.0585
  324   0.0561
  325   0.0503
  326   0.0454
  327   0.0438
  328   0.0418
  329   0.0428
  330   0.0430
  331   0.0484
  332   0.0597
