# Supplementary material for: A porin-like protein used by bacterial predators defines a wider lipid-trapping superfamily
Source: Nat Commun. 2025 Jul 5;16:6213. doi: 10.1038/s41467-025-61633-0 (PMC12228718; doi:10.1038/s41467-025-61633-0)
Supplement: Supplementary file 4 — Source Data [file 41467_2025_61633_MOESM4_ESM.zip › source_data/Supplementary_Figure10/Pentamer/500ns_3/rmsf-D-3.xvg]

# This file was created Fri Feb  9 00:46:47 2024
# Created by:
#                       :-) GROMACS - gmx rmsf, 2022.3 (-:
# 
# Executable:   /storage/chem/lfsmgr/SRG/GROMACS/2022.3/bin/gmx
# Data prefix:  /storage/chem/lfsmgr/SRG/GROMACS/2022.3
# Working dir:  /storage/lfsmgr_grp/lfsmgr/bd0427/pentamer/OM/REMP/MD1/CG2AT/FINAL/500ns_3
# Command line:
#   gmx rmsf -f md-center.xtc -s md.tpr -o rmsf-D.xvg -oq rmsf-D.pdb -res -aniso -n chains.ndx
# gmx rmsf is part of G R O M A C S:
#
# Great Red Oystrich Makes All Chemists Sane
#
@    title "RMS fluctuation"
@    xaxis  label "Residue"
@    yaxis  label "(nm)"
@TYPE xy
    0   0.0479
    1   0.0485
    2   0.0543
    3   0.0474
    4   0.0477
    5   0.0537
    6   0.0454
    7   0.0464
    8   0.0604
    9   0.0744
   10   0.0672
   11   0.0743
   12   0.0787
   13   0.0593
   14   0.0526
   15   0.0443
   16   0.0451
   17   0.0466
   18   0.0445
   19   0.0417
   20   0.0460
   21   0.0556
   22   0.0431
   23   0.0408
   24   0.0418
   25   0.0427
   26   0.0449
   27   0.0537
   28   0.0597
   29   0.0597
   30   0.0712
   31   0.0574
   32   0.0463
   33   0.0400
   34   0.0393
   35   0.0418
   36   0.0437
   37   0.0460
   38   0.0533
   39   0.0700
   40   0.0889
   41   0.1288
   42   0.1298
   43   0.1364
   44   0.1134
   45   0.0821
   46   0.0664
   47   0.0495
   48   0.0424
   49   0.0410
   50   0.0416
   51   0.0372
   52   0.0410
   53   0.0501
   54   0.0529
   55   0.0820
   56   0.1536
   57   0.1907
   58   0.0764
   59   0.0535
   60   0.0437
   61   0.0417
   62   0.0431
   63   0.0424
   64   0.0405
   65   0.0412
   66   0.0625
   67   0.0676
   68   0.0905
   69   0.0966
   70   0.1167
   71   0.1147
   72   0.0890
   73   0.0825
   74   0.0891
   75   0.0817
   76   0.0708
   77   0.0854
   78   0.0938
   79   0.0844
   80   0.0892
   81   0.1152
   82   0.1193
   83   0.1212
   84   0.1261
   85   0.1124
   86   0.0879
   87   0.0936
   88   0.0892
   89   0.0630
   90   0.0556
   91   0.0565
   92   0.0494
   93   0.0458
   94   0.0433
   95   0.0451
   96   0.0474
   97   0.0397
   98   0.0375
   99   0.0360
  100   0.0375
  101   0.0378
  102   0.0454
  103   0.0653
  104   0.1025
  105   0.1334
  106   0.0986
  107   0.0585
  108   0.0475
  109   0.0407
  110   0.0362
  111   0.0369
  112   0.0397
  113   0.0448
  114   0.0467
  115   0.0443
  116   0.0406
  117   0.0438
  118   0.0586
  119   0.0690
  120   0.0692
  121   0.0870
  122   0.1424
  123   0.2503
  124   0.3290
  125   0.2271
  126   0.0893
  127   0.0548
  128   0.0523
  129   0.0491
  130   0.0455
  131   0.0455
  132   0.0444
  133   0.0470
  134   0.0415
  135   0.0418
  136   0.0389
  137   0.0358
  138   0.0419
  139   0.0448
  140   0.0672
  141   0.0760
  142   0.0623
  143   0.0458
  144   0.0387
  145   0.0374
  146   0.0366
  147   0.0413
  148   0.0436
  149   0.0455
  150   0.0583
  151   0.0724
  152   0.1093
  153   0.1041
  154   0.0603
  155   0.0443
  156   0.0530
  157   0.0609
  158   0.0890
  159   0.1381
  160   0.1831
  161   0.1683
  162   0.1390
  163   0.0958
  164   0.0733
  165   0.0644
  166   0.0543
  167   0.0545
  168   0.0669
  169   0.0925
  170   0.1652
  171   0.0770
  172   0.0545
  173   0.0509
  174   0.0440
  175   0.0399
  176   0.0428
  177   0.0484
  178   0.0462
  179   0.0515
  180   0.0707
  181   0.0803
  182   0.0971
  183   0.0710
  184   0.0527
  185   0.0492
  186   0.0428
  187   0.0483
  188   0.0480
  189   0.0450
  190   0.0477
  191   0.0581
  192   0.0612
  193   0.0617
  194   0.0603
  195   0.0666
  196   0.0687
  197   0.0825
  198   0.0943
  199   0.1043
  200   0.1180
  201   0.1289
  202   0.1082
  203   0.1138
  204   0.1059
  205   0.0877
  206   0.0835
  207   0.0689
  208   0.0646
  209   0.0540
  210   0.0510
  211   0.0527
  212   0.0492
  213   0.0416
  214   0.0525
  215   0.0437
  216   0.0434
  217   0.0472
  218   0.0546
  219   0.0712
  220   0.0951
  221   0.1248
  222   0.0950
  223   0.1198
  224   0.1081
  225   0.0710
  226   0.0805
  227   0.0596
  228   0.0488
  229   0.0491
  230   0.0631
  231   0.0485
  232   0.0536
  233   0.0489
  234   0.0555
  235   0.0530
  236   0.0539
  237   0.0724
  238   0.0712
  239   0.0829
  240   0.1303
  241   0.1243
  242   0.1395
  243   0.0973
  244   0.0706
  245   0.0578
  246   0.0535
  247   0.0439
  248   0.0475
  249   0.0459
  250   0.0495
  251   0.0506
  252   0.0551
  253   0.0466
  254   0.0468
  255   0.0493
  256   0.1131
  257   0.2254
  258   0.3120
  259   0.1722
  260   0.1213
  261   0.0960
  262   0.0715
  263   0.0477
  264   0.0429
  265   0.0416
  266   0.0383
  267   0.0415
  268   0.0440
  269   0.0426
  270   0.0443
  271   0.0505
  272   0.0639
  273   0.0523
  274   0.0525
  275   0.0600
  276   0.0647
  277   0.0841
  278   0.1285
  279   0.2019
  280   0.2396
  281   0.2254
  282   0.1890
  283   0.1444
  284   0.0988
  285   0.0757
  286   0.0617
  287   0.0626
  288   0.0525
  289   0.0502
  290   0.0475
  291   0.0498
  292   0.0445
  293   0.0441
  294   0.0450
  295   0.0472
  296   0.0457
  297   0.0572
  298   0.0557
  299   0.0661
  300   0.0713
  301   0.0954
  302   0.0680
  303   0.0565
  304   0.0526
  305   0.0487
  306   0.0419
  307   0.0457
  308   0.0440
  309   0.0484
  310   0.0594
  311   0.0678
  312   0.0668
  313   0.0800
  314   0.0769
  315   0.0647
  316   0.0681
  317   0.0750
  318   0.0878
  319   0.1135
  320   0.1039
  321   0.0831
  322   0.0638
  323   0.0559
  324   0.0519
  325   0.0462
  326   0.0431
  327   0.0425
  328   0.0428
  329   0.0443
  330   0.0474
  331   0.0542
  332   0.0702
