# Supplementary material for: A porin-like protein used by bacterial predators defines a wider lipid-trapping superfamily
Source: Nat Commun. 2025 Jul 5;16:6213. doi: 10.1038/s41467-025-61633-0 (PMC12228718; doi:10.1038/s41467-025-61633-0)
Supplement: Supplementary file 4 — Source Data [file 41467_2025_61633_MOESM4_ESM.zip › source_data/Supplementary_Figure10/Pentamer/500ns_3/rmsf-E-3.xvg]

# This file was created Fri Feb  9 00:50:37 2024
# Created by:
#                       :-) GROMACS - gmx rmsf, 2022.3 (-:
# 
# Executable:   /storage/chem/lfsmgr/SRG/GROMACS/2022.3/bin/gmx
# Data prefix:  /storage/chem/lfsmgr/SRG/GROMACS/2022.3
# Working dir:  /storage/lfsmgr_grp/lfsmgr/bd0427/pentamer/OM/REMP/MD1/CG2AT/FINAL/500ns_3
# Command line:
#   gmx rmsf -f md-center.xtc -s md.tpr -o rmsf-E.xvg -oq rmsf-E.pdb -res -aniso -n chains.ndx
# gmx rmsf is part of G R O M A C S:
#
# GRowing Old MAkes el Chrono Sweat
#
@    title "RMS fluctuation"
@    xaxis  label "Residue"
@    yaxis  label "(nm)"
@TYPE xy
    0   0.0499
    1   0.0521
    2   0.0566
    3   0.0482
    4   0.0486
    5   0.0533
    6   0.0461
    7   0.0455
    8   0.0600
    9   0.0610
   10   0.0602
   11   0.0724
   12   0.0750
   13   0.0613
   14   0.0492
   15   0.0448
   16   0.0468
   17   0.0498
   18   0.0518
   19   0.0436
   20   0.0481
   21   0.0555
   22   0.0423
   23   0.0392
   24   0.0425
   25   0.0435
   26   0.0478
   27   0.0571
   28   0.0601
   29   0.0552
   30   0.0637
   31   0.0517
   32   0.0430
   33   0.0431
   34   0.0451
   35   0.0498
   36   0.0510
   37   0.0487
   38   0.0558
   39   0.0820
   40   0.0860
   41   0.1320
   42   0.1222
   43   0.1399
   44   0.1043
   45   0.0753
   46   0.0606
   47   0.0492
   48   0.0421
   49   0.0413
   50   0.0405
   51   0.0385
   52   0.0394
   53   0.0446
   54   0.0599
   55   0.1121
   56   0.1341
   57   0.1766
   58   0.0695
   59   0.0498
   60   0.0414
   61   0.0419
   62   0.0430
   63   0.0447
   64   0.0424
   65   0.0401
   66   0.0599
   67   0.0790
   68   0.0973
   69   0.0922
   70   0.0993
   71   0.1029
   72   0.0876
   73   0.0850
   74   0.0990
   75   0.0950
   76   0.0806
   77   0.0986
   78   0.1132
   79   0.1020
   80   0.1054
   81   0.1363
   82   0.1459
   83   0.1406
   84   0.1483
   85   0.1323
   86   0.1004
   87   0.1081
   88   0.0989
   89   0.0734
   90   0.0618
   91   0.0580
   92   0.0493
   93   0.0435
   94   0.0431
   95   0.0455
   96   0.0467
   97   0.0428
   98   0.0396
   99   0.0376
  100   0.0375
  101   0.0372
  102   0.0436
  103   0.0603
  104   0.1010
  105   0.1545
  106   0.1103
  107   0.0599
  108   0.0477
  109   0.0392
  110   0.0362
  111   0.0373
  112   0.0420
  113   0.0428
  114   0.0498
  115   0.0449
  116   0.0401
  117   0.0425
  118   0.0452
  119   0.0525
  120   0.0685
  121   0.0938
  122   0.1491
  123   0.2268
  124   0.2477
  125   0.1749
  126   0.1061
  127   0.0644
  128   0.0540
  129   0.0469
  130   0.0418
  131   0.0398
  132   0.0412
  133   0.0440
  134   0.0394
  135   0.0415
  136   0.0383
  137   0.0358
  138   0.0410
  139   0.0452
  140   0.0708
  141   0.0804
  142   0.0578
  143   0.0456
  144   0.0377
  145   0.0386
  146   0.0370
  147   0.0423
  148   0.0456
  149   0.0496
  150   0.0539
  151   0.0605
  152   0.0688
  153   0.0514
  154   0.0548
  155   0.0457
  156   0.0520
  157   0.0622
  158   0.0811
  159   0.1274
  160   0.1825
  161   0.1914
  162   0.1414
  163   0.1010
  164   0.0786
  165   0.0669
  166   0.0602
  167   0.0627
  168   0.0743
  169   0.0860
  170   0.1037
  171   0.0588
  172   0.0544
  173   0.0496
  174   0.0424
  175   0.0413
  176   0.0428
  177   0.0468
  178   0.0424
  179   0.0489
  180   0.0731
  181   0.0830
  182   0.0944
  183   0.0727
  184   0.0521
  185   0.0427
  186   0.0404
  187   0.0479
  188   0.0462
  189   0.0462
  190   0.0477
  191   0.0543
  192   0.0618
  193   0.0741
  194   0.0694
  195   0.0677
  196   0.0623
  197   0.0718
  198   0.0832
  199   0.0966
  200   0.1556
  201   0.1946
  202   0.1907
  203   0.1173
  204   0.0938
  205   0.0845
  206   0.0900
  207   0.0774
  208   0.0707
  209   0.0610
  210   0.0602
  211   0.0649
  212   0.0617
  213   0.0438
  214   0.0465
  215   0.0444
  216   0.0487
  217   0.0491
  218   0.0709
  219   0.1199
  220   0.1645
  221   0.1713
  222   0.1443
  223   0.1627
  224   0.1119
  225   0.0704
  226   0.0716
  227   0.0520
  228   0.0445
  229   0.0494
  230   0.0647
  231   0.0485
  232   0.0494
  233   0.0465
  234   0.0603
  235   0.0696
  236   0.0629
  237   0.0668
  238   0.0754
  239   0.1249
  240   0.2007
  241   0.1740
  242   0.1344
  243   0.1010
  244   0.0647
  245   0.0528
  246   0.0521
  247   0.0437
  248   0.0471
  249   0.0472
  250   0.0516
  251   0.0472
  252   0.0525
  253   0.0493
  254   0.0445
  255   0.0453
  256   0.0535
  257   0.0577
  258   0.0605
  259   0.0754
  260   0.0645
  261   0.0497
  262   0.0424
  263   0.0440
  264   0.0442
  265   0.0428
  266   0.0409
  267   0.0448
  268   0.0472
  269   0.0479
  270   0.0503
  271   0.0570
  272   0.0696
  273   0.0588
  274   0.0576
  275   0.0615
  276   0.0712
  277   0.0929
  278   0.1143
  279   0.1594
  280   0.1811
  281   0.1743
  282   0.1658
  283   0.1572
  284   0.1085
  285   0.0867
  286   0.0674
  287   0.0868
  288   0.0699
  289   0.0663
  290   0.0563
  291   0.0532
  292   0.0478
  293   0.0474
  294   0.0478
  295   0.0479
  296   0.0450
  297   0.0515
  298   0.0507
  299   0.0548
  300   0.0714
  301   0.1041
  302   0.0731
  303   0.0613
  304   0.0503
  305   0.0470
  306   0.0437
  307   0.0491
  308   0.0487
  309   0.0527
  310   0.0645
  311   0.0717
  312   0.0701
  313   0.0784
  314   0.0803
  315   0.0770
  316   0.0871
  317   0.0937
  318   0.1103
  319   0.1501
  320   0.1311
  321   0.1065
  322   0.0670
  323   0.0566
  324   0.0557
  325   0.0510
  326   0.0461
  327   0.0442
  328   0.0435
  329   0.0445
  330   0.0463
  331   0.0503
  332   0.0600
