# Supplementary material for: A porin-like protein used by bacterial predators defines a wider lipid-trapping superfamily
Source: Nat Commun. 2025 Jul 5;16:6213. doi: 10.1038/s41467-025-61633-0 (PMC12228718; doi:10.1038/s41467-025-61633-0)
Supplement: Supplementary file 4 — Source Data [file 41467_2025_61633_MOESM4_ESM.zip › source_data/Supplementary_Figure10/Pentamer/500ns_2/rmsf-A-2.xvg]

# This file was created Thu Feb  8 23:36:49 2024
# Created by:
#                       :-) GROMACS - gmx rmsf, 2022.3 (-:
# 
# Executable:   /storage/chem/lfsmgr/SRG/GROMACS/2022.3/bin/gmx
# Data prefix:  /storage/chem/lfsmgr/SRG/GROMACS/2022.3
# Working dir:  /storage/lfsmgr_grp/lfsmgr/bd0427/pentamer/OM/REMP/MD1/CG2AT/FINAL/500ns_2
# Command line:
#   gmx rmsf -f md-center.xtc -s md.tpr -o rmsf-A.xvg -oq rmsf-A.pdb -res -aniso -n chains.ndx
# gmx rmsf is part of G R O M A C S:
#
# Gyas ROwers Mature At Cryogenic Speed
#
@    title "RMS fluctuation"
@    xaxis  label "Residue"
@    yaxis  label "(nm)"
@TYPE xy
    0   0.0643
    1   0.0606
    2   0.0566
    3   0.0523
    4   0.0548
    5   0.0568
    6   0.0491
    7   0.0539
    8   0.0705
    9   0.0769
   10   0.0816
   11   0.0983
   12   0.1146
   13   0.0863
   14   0.0825
   15   0.0708
   16   0.0768
   17   0.0747
   18   0.0641
   19   0.0469
   20   0.0565
   21   0.0698
   22   0.0519
   23   0.0485
   24   0.0480
   25   0.0489
   26   0.0493
   27   0.0563
   28   0.0638
   29   0.0575
   30   0.0644
   31   0.0533
   32   0.0480
   33   0.0481
   34   0.0470
   35   0.0495
   36   0.0480
   37   0.0453
   38   0.0549
   39   0.0877
   40   0.1128
   41   0.1613
   42   0.1755
   43   0.1643
   44   0.1271
   45   0.0945
   46   0.0697
   47   0.0535
   48   0.0442
   49   0.0423
   50   0.0434
   51   0.0420
   52   0.0453
   53   0.0503
   54   0.0529
   55   0.0730
   56   0.1235
   57   0.1487
   58   0.0735
   59   0.0522
   60   0.0451
   61   0.0437
   62   0.0458
   63   0.0454
   64   0.0413
   65   0.0401
   66   0.0563
   67   0.0640
   68   0.0647
   69   0.0687
   70   0.0847
   71   0.0927
   72   0.0811
   73   0.0768
   74   0.0884
   75   0.0899
   76   0.0794
   77   0.0942
   78   0.1100
   79   0.1016
   80   0.1054
   81   0.1371
   82   0.1839
   83   0.1557
   84   0.1503
   85   0.1269
   86   0.0996
   87   0.1099
   88   0.1018
   89   0.0725
   90   0.0613
   91   0.0584
   92   0.0469
   93   0.0461
   94   0.0445
   95   0.0449
   96   0.0452
   97   0.0440
   98   0.0422
   99   0.0412
  100   0.0406
  101   0.0403
  102   0.0450
  103   0.0741
  104   0.1113
  105   0.1453
  106   0.0996
  107   0.0651
  108   0.0534
  109   0.0484
  110   0.0431
  111   0.0461
  112   0.0487
  113   0.0449
  114   0.0439
  115   0.0414
  116   0.0398
  117   0.0445
  118   0.0502
  119   0.0571
  120   0.0716
  121   0.0978
  122   0.1251
  123   0.1780
  124   0.2202
  125   0.1596
  126   0.0825
  127   0.0585
  128   0.0570
  129   0.0505
  130   0.0487
  131   0.0463
  132   0.0433
  133   0.0464
  134   0.0459
  135   0.0499
  136   0.0473
  137   0.0488
  138   0.0464
  139   0.0519
  140   0.0739
  141   0.0805
  142   0.0596
  143   0.0470
  144   0.0473
  145   0.0483
  146   0.0426
  147   0.0451
  148   0.0486
  149   0.0545
  150   0.0596
  151   0.0631
  152   0.0638
  153   0.0653
  154   0.0499
  155   0.0436
  156   0.0562
  157   0.0658
  158   0.0894
  159   0.1419
  160   0.1802
  161   0.2028
  162   0.1334
  163   0.0985
  164   0.0852
  165   0.0755
  166   0.0610
  167   0.0562
  168   0.0550
  169   0.0573
  170   0.0699
  171   0.0589
  172   0.0654
  173   0.0555
  174   0.0451
  175   0.0438
  176   0.0438
  177   0.0493
  178   0.0454
  179   0.0523
  180   0.0812
  181   0.0955
  182   0.1116
  183   0.0873
  184   0.0637
  185   0.0564
  186   0.0495
  187   0.0509
  188   0.0489
  189   0.0475
  190   0.0493
  191   0.0612
  192   0.0697
  193   0.0677
  194   0.0598
  195   0.0621
  196   0.0707
  197   0.0767
  198   0.0997
  199   0.1182
  200   0.1701
  201   0.2199
  202   0.2016
  203   0.1312
  204   0.1124
  205   0.0956
  206   0.0950
  207   0.0810
  208   0.0798
  209   0.0667
  210   0.0581
  211   0.0538
  212   0.0535
  213   0.0465
  214   0.0521
  215   0.0502
  216   0.0520
  217   0.0575
  218   0.0677
  219   0.0746
  220   0.0837
  221   0.0971
  222   0.1069
  223   0.1234
  224   0.0880
  225   0.0714
  226   0.0625
  227   0.0539
  228   0.0498
  229   0.0502
  230   0.0647
  231   0.0498
  232   0.0508
  233   0.0532
  234   0.0593
  235   0.0668
  236   0.0747
  237   0.0909
  238   0.1019
  239   0.0980
  240   0.1227
  241   0.1085
  242   0.0883
  243   0.0682
  244   0.0697
  245   0.0621
  246   0.0598
  247   0.0458
  248   0.0485
  249   0.0454
  250   0.0576
  251   0.0497
  252   0.0585
  253   0.0541
  254   0.0549
  255   0.0549
  256   0.0607
  257   0.0643
  258   0.0679
  259   0.0828
  260   0.0696
  261   0.0565
  262   0.0511
  263   0.0482
  264   0.0525
  265   0.0460
  266   0.0432
  267   0.0428
  268   0.0442
  269   0.0435
  270   0.0464
  271   0.0508
  272   0.0620
  273   0.0522
  274   0.0502
  275   0.0585
  276   0.0618
  277   0.0696
  278   0.0931
  279   0.1156
  280   0.1399
  281   0.1410
  282   0.1206
  283   0.1089
  284   0.0891
  285   0.0762
  286   0.0637
  287   0.0626
  288   0.0547
  289   0.0522
  290   0.0504
  291   0.0506
  292   0.0461
  293   0.0468
  294   0.0507
  295   0.0508
  296   0.0510
  297   0.0590
  298   0.0546
  299   0.0552
  300   0.0615
  301   0.0886
  302   0.0630
  303   0.0522
  304   0.0485
  305   0.0496
  306   0.0515
  307   0.0517
  308   0.0459
  309   0.0499
  310   0.0565
  311   0.0598
  312   0.0608
  313   0.0644
  314   0.0710
  315   0.0647
  316   0.0625
  317   0.0633
  318   0.0722
  319   0.0810
  320   0.0772
  321   0.0701
  322   0.0628
  323   0.0586
  324   0.0519
  325   0.0465
  326   0.0448
  327   0.0502
  328   0.0461
  329   0.0481
  330   0.0481
  331   0.0507
  332   0.0601
