# Supplementary material for: A porin-like protein used by bacterial predators defines a wider lipid-trapping superfamily
Source: Nat Commun. 2025 Jul 5;16:6213. doi: 10.1038/s41467-025-61633-0 (PMC12228718; doi:10.1038/s41467-025-61633-0)
Supplement: Supplementary file 4 — Source Data [file 41467_2025_61633_MOESM4_ESM.zip › source_data/Supplementary_Figure10/Pentamer/500ns_2/rmsf-B-2.xvg]

# This file was created Thu Feb  8 23:39:53 2024
# Created by:
#                       :-) GROMACS - gmx rmsf, 2022.3 (-:
# 
# Executable:   /storage/chem/lfsmgr/SRG/GROMACS/2022.3/bin/gmx
# Data prefix:  /storage/chem/lfsmgr/SRG/GROMACS/2022.3
# Working dir:  /storage/lfsmgr_grp/lfsmgr/bd0427/pentamer/OM/REMP/MD1/CG2AT/FINAL/500ns_2
# Command line:
#   gmx rmsf -f md-center.xtc -s md.tpr -o rmsf-B.xvg -oq rmsf-B.pdb -res -aniso -n chains.ndx
# gmx rmsf is part of G R O M A C S:
#
# Giant Rising Ordinary Mutants for A Clerical Setup
#
@    title "RMS fluctuation"
@    xaxis  label "Residue"
@    yaxis  label "(nm)"
@TYPE xy
    0   0.0488
    1   0.0565
    2   0.0621
    3   0.0488
    4   0.0489
    5   0.0567
    6   0.0487
    7   0.0454
    8   0.0619
    9   0.0685
   10   0.0726
   11   0.0894
   12   0.0850
   13   0.0513
   14   0.0452
   15   0.0426
   16   0.0455
   17   0.0478
   18   0.0484
   19   0.0450
   20   0.0508
   21   0.0710
   22   0.0467
   23   0.0450
   24   0.0435
   25   0.0437
   26   0.0434
   27   0.0468
   28   0.0519
   29   0.0590
   30   0.0691
   31   0.0555
   32   0.0432
   33   0.0413
   34   0.0431
   35   0.0490
   36   0.0494
   37   0.0535
   38   0.0611
   39   0.0856
   40   0.1437
   41   0.2039
   42   0.2349
   43   0.2062
   44   0.1398
   45   0.0926
   46   0.0663
   47   0.0616
   48   0.0461
   49   0.0469
   50   0.0426
   51   0.0381
   52   0.0407
   53   0.0468
   54   0.0545
   55   0.0807
   56   0.1091
   57   0.0992
   58   0.0711
   59   0.0521
   60   0.0438
   61   0.0432
   62   0.0433
   63   0.0443
   64   0.0421
   65   0.0447
   66   0.0602
   67   0.0719
   68   0.0808
   69   0.0785
   70   0.0853
   71   0.0962
   72   0.0805
   73   0.0794
   74   0.0966
   75   0.1067
   76   0.1019
   77   0.1144
   78   0.1325
   79   0.1432
   80   0.1534
   81   0.1802
   82   0.1943
   83   0.2126
   84   0.2168
   85   0.1987
   86   0.1384
   87   0.1229
   88   0.1141
   89   0.0715
   90   0.0695
   91   0.0779
   92   0.0622
   93   0.0518
   94   0.0582
   95   0.0581
   96   0.0540
   97   0.0449
   98   0.0431
   99   0.0381
  100   0.0384
  101   0.0383
  102   0.0462
  103   0.0617
  104   0.1011
  105   0.1589
  106   0.1423
  107   0.0666
  108   0.0541
  109   0.0445
  110   0.0398
  111   0.0442
  112   0.0479
  113   0.0481
  114   0.0559
  115   0.0574
  116   0.0802
  117   0.0842
  118   0.0517
  119   0.0618
  120   0.0738
  121   0.0841
  122   0.1410
  123   0.2252
  124   0.3282
  125   0.2162
  126   0.0950
  127   0.0632
  128   0.0592
  129   0.0581
  130   0.0528
  131   0.0517
  132   0.0487
  133   0.0512
  134   0.0452
  135   0.0497
  136   0.0476
  137   0.0423
  138   0.0482
  139   0.0641
  140   0.0895
  141   0.0895
  142   0.0694
  143   0.0535
  144   0.0471
  145   0.0472
  146   0.0428
  147   0.0495
  148   0.0534
  149   0.0573
  150   0.0636
  151   0.0950
  152   0.0889
  153   0.0581
  154   0.0544
  155   0.0528
  156   0.0579
  157   0.0641
  158   0.0851
  159   0.1414
  160   0.1898
  161   0.2530
  162   0.2467
  163   0.1725
  164   0.1176
  165   0.0698
  166   0.0566
  167   0.0503
  168   0.0522
  169   0.0681
  170   0.1245
  171   0.0629
  172   0.0618
  173   0.0560
  174   0.0497
  175   0.0473
  176   0.0501
  177   0.0516
  178   0.0520
  179   0.0591
  180   0.1332
  181   0.1019
  182   0.1265
  183   0.1306
  184   0.0883
  185   0.0591
  186   0.0497
  187   0.0529
  188   0.0535
  189   0.0503
  190   0.0514
  191   0.0581
  192   0.0736
  193   0.0824
  194   0.0657
  195   0.0587
  196   0.0624
  197   0.0696
  198   0.0913
  199   0.1530
  200   0.1917
  201   0.2700
  202   0.2470
  203   0.1446
  204   0.1199
  205   0.0952
  206   0.0891
  207   0.0840
  208   0.0743
  209   0.0694
  210   0.0605
  211   0.0631
  212   0.0540
  213   0.0478
  214   0.0531
  215   0.0495
  216   0.0498
  217   0.0537
  218   0.1046
  219   0.1657
  220   0.2562
  221   0.3281
  222   0.3347
  223   0.2433
  224   0.1768
  225   0.1501
  226   0.0750
  227   0.0591
  228   0.0480
  229   0.0459
  230   0.0520
  231   0.0483
  232   0.0516
  233   0.0535
  234   0.0617
  235   0.0613
  236   0.0687
  237   0.0989
  238   0.1079
  239   0.1246
  240   0.1679
  241   0.1317
  242   0.0854
  243   0.0661
  244   0.0712
  245   0.0632
  246   0.0596
  247   0.0459
  248   0.0473
  249   0.0460
  250   0.0497
  251   0.0451
  252   0.0578
  253   0.0444
  254   0.0431
  255   0.0507
  256   0.0580
  257   0.0704
  258   0.0709
  259   0.0820
  260   0.0705
  261   0.0579
  262   0.0486
  263   0.0514
  264   0.0492
  265   0.0470
  266   0.0422
  267   0.0444
  268   0.0456
  269   0.0463
  270   0.0487
  271   0.0556
  272   0.0797
  273   0.0683
  274   0.0720
  275   0.0795
  276   0.0729
  277   0.0916
  278   0.0916
  279   0.1388
  280   0.1986
  281   0.1485
  282   0.1612
  283   0.1526
  284   0.1426
  285   0.1312
  286   0.1483
  287   0.1036
  288   0.0703
  289   0.0571
  290   0.0531
  291   0.0513
  292   0.0482
  293   0.0496
  294   0.0538
  295   0.0534
  296   0.0516
  297   0.0567
  298   0.0551
  299   0.0573
  300   0.0672
  301   0.0857
  302   0.0662
  303   0.0576
  304   0.0509
  305   0.0502
  306   0.0451
  307   0.0535
  308   0.0544
  309   0.0604
  310   0.0680
  311   0.0753
  312   0.0708
  313   0.0747
  314   0.0825
  315   0.0776
  316   0.0745
  317   0.0775
  318   0.0840
  319   0.0898
  320   0.0920
  321   0.0837
  322   0.0745
  323   0.0663
  324   0.0636
  325   0.0575
  326   0.0535
  327   0.0496
  328   0.0489
  329   0.0450
  330   0.0469
  331   0.0498
  332   0.0620
