# Supplementary material for: A porin-like protein used by bacterial predators defines a wider lipid-trapping superfamily
Source: Nat Commun. 2025 Jul 5;16:6213. doi: 10.1038/s41467-025-61633-0 (PMC12228718; doi:10.1038/s41467-025-61633-0)
Supplement: Supplementary file 4 — Source Data [file 41467_2025_61633_MOESM4_ESM.zip › source_data/Supplementary_Figure10/Pentamer/500ns_2/rmsf-C-2.xvg]

# This file was created Thu Feb  8 23:42:52 2024
# Created by:
#                       :-) GROMACS - gmx rmsf, 2022.3 (-:
# 
# Executable:   /storage/chem/lfsmgr/SRG/GROMACS/2022.3/bin/gmx
# Data prefix:  /storage/chem/lfsmgr/SRG/GROMACS/2022.3
# Working dir:  /storage/lfsmgr_grp/lfsmgr/bd0427/pentamer/OM/REMP/MD1/CG2AT/FINAL/500ns_2
# Command line:
#   gmx rmsf -f md-center.xtc -s md.tpr -o rmsf-C.xvg -oq rmsf-C.pdb -res -aniso -n chains.ndx
# gmx rmsf is part of G R O M A C S:
#
# GROtesk MACabre and Sinister
#
@    title "RMS fluctuation"
@    xaxis  label "Residue"
@    yaxis  label "(nm)"
@TYPE xy
    0   0.0598
    1   0.0582
    2   0.0568
    3   0.0531
    4   0.0497
    5   0.0572
    6   0.0488
    7   0.0487
    8   0.0689
    9   0.0679
   10   0.0704
   11   0.0778
   12   0.0855
   13   0.0744
   14   0.0756
   15   0.0678
   16   0.0730
   17   0.0664
   18   0.0523
   19   0.0443
   20   0.0451
   21   0.0593
   22   0.0451
   23   0.0447
   24   0.0435
   25   0.0441
   26   0.0456
   27   0.0523
   28   0.0602
   29   0.0578
   30   0.0645
   31   0.0535
   32   0.0459
   33   0.0428
   34   0.0441
   35   0.0468
   36   0.0433
   37   0.0454
   38   0.0526
   39   0.0633
   40   0.0726
   41   0.1037
   42   0.1243
   43   0.1668
   44   0.1227
   45   0.0749
   46   0.0548
   47   0.0465
   48   0.0411
   49   0.0423
   50   0.0424
   51   0.0396
   52   0.0405
   53   0.0464
   54   0.0504
   55   0.0720
   56   0.1285
   57   0.1482
   58   0.0699
   59   0.0500
   60   0.0418
   61   0.0401
   62   0.0414
   63   0.0410
   64   0.0385
   65   0.0386
   66   0.0528
   67   0.0593
   68   0.0571
   69   0.0562
   70   0.0628
   71   0.0643
   72   0.0612
   73   0.0595
   74   0.0703
   75   0.0796
   76   0.0725
   77   0.0813
   78   0.0979
   79   0.1017
   80   0.1067
   81   0.1310
   82   0.1514
   83   0.1597
   84   0.1676
   85   0.1536
   86   0.1054
   87   0.1076
   88   0.0982
   89   0.0658
   90   0.0623
   91   0.0579
   92   0.0484
   93   0.0605
   94   0.0464
   95   0.0455
   96   0.0446
   97   0.0421
   98   0.0399
   99   0.0370
  100   0.0370
  101   0.0373
  102   0.0480
  103   0.0876
  104   0.1497
  105   0.1925
  106   0.1178
  107   0.0642
  108   0.0488
  109   0.0413
  110   0.0373
  111   0.0384
  112   0.0423
  113   0.0399
  114   0.0384
  115   0.0410
  116   0.0436
  117   0.0539
  118   0.0648
  119   0.0738
  120   0.1001
  121   0.1479
  122   0.1574
  123   0.2147
  124   0.2239
  125   0.1490
  126   0.0974
  127   0.0637
  128   0.0616
  129   0.0537
  130   0.0492
  131   0.0435
  132   0.0444
  133   0.0480
  134   0.0430
  135   0.0449
  136   0.0405
  137   0.0387
  138   0.0436
  139   0.0473
  140   0.0721
  141   0.0781
  142   0.0616
  143   0.0476
  144   0.0421
  145   0.0412
  146   0.0384
  147   0.0416
  148   0.0431
  149   0.0424
  150   0.0449
  151   0.0516
  152   0.0541
  153   0.0571
  154   0.0543
  155   0.0460
  156   0.0575
  157   0.0633
  158   0.0895
  159   0.1552
  160   0.1971
  161   0.2504
  162   0.2456
  163   0.1683
  164   0.1130
  165   0.0776
  166   0.0603
  167   0.0531
  168   0.0497
  169   0.0515
  170   0.0540
  171   0.0444
  172   0.0489
  173   0.0459
  174   0.0427
  175   0.0428
  176   0.0453
  177   0.0494
  178   0.0461
  179   0.0535
  180   0.0760
  181   0.0834
  182   0.1023
  183   0.0801
  184   0.0626
  185   0.0592
  186   0.0503
  187   0.0520
  188   0.0496
  189   0.0454
  190   0.0461
  191   0.0509
  192   0.0524
  193   0.0510
  194   0.0543
  195   0.0587
  196   0.0603
  197   0.0691
  198   0.0808
  199   0.1245
  200   0.1838
  201   0.1900
  202   0.1687
  203   0.1026
  204   0.0869
  205   0.0747
  206   0.0906
  207   0.0814
  208   0.0617
  209   0.0553
  210   0.0548
  211   0.0592
  212   0.0477
  213   0.0425
  214   0.0562
  215   0.0560
  216   0.0520
  217   0.0503
  218   0.0712
  219   0.1002
  220   0.1523
  221   0.2258
  222   0.2460
  223   0.2620
  224   0.1978
  225   0.0959
  226   0.0828
  227   0.0644
  228   0.0480
  229   0.0441
  230   0.0536
  231   0.0480
  232   0.0512
  233   0.0479
  234   0.0566
  235   0.0657
  236   0.0611
  237   0.0671
  238   0.0767
  239   0.1160
  240   0.1462
  241   0.1280
  242   0.0907
  243   0.0669
  244   0.0649
  245   0.0581
  246   0.0559
  247   0.0430
  248   0.0464
  249   0.0457
  250   0.0564
  251   0.0484
  252   0.0522
  253   0.0522
  254   0.0548
  255   0.0575
  256   0.0690
  257   0.1294
  258   0.1656
  259   0.1362
  260   0.1247
  261   0.0667
  262   0.0531
  263   0.0486
  264   0.0475
  265   0.0453
  266   0.0423
  267   0.0449
  268   0.0452
  269   0.0456
  270   0.0473
  271   0.0534
  272   0.0647
  273   0.0543
  274   0.0520
  275   0.0595
  276   0.0624
  277   0.0669
  278   0.0845
  279   0.1079
  280   0.1305
  281   0.1274
  282   0.1104
  283   0.0929
  284   0.0742
  285   0.0659
  286   0.0590
  287   0.0650
  288   0.0603
  289   0.0548
  290   0.0524
  291   0.0531
  292   0.0488
  293   0.0487
  294   0.0498
  295   0.0490
  296   0.0509
  297   0.0664
  298   0.0579
  299   0.0595
  300   0.0661
  301   0.0919
  302   0.0621
  303   0.0529
  304   0.0509
  305   0.0519
  306   0.0474
  307   0.0488
  308   0.0459
  309   0.0501
  310   0.0554
  311   0.0614
  312   0.0652
  313   0.0747
  314   0.0764
  315   0.0677
  316   0.0675
  317   0.0661
  318   0.0742
  319   0.0829
  320   0.0789
  321   0.0634
  322   0.0548
  323   0.0518
  324   0.0510
  325   0.0491
  326   0.0461
  327   0.0477
  328   0.0449
  329   0.0453
  330   0.0457
  331   0.0526
  332   0.0693
