# Supplementary material for: A porin-like protein used by bacterial predators defines a wider lipid-trapping superfamily
Source: Nat Commun. 2025 Jul 5;16:6213. doi: 10.1038/s41467-025-61633-0 (PMC12228718; doi:10.1038/s41467-025-61633-0)
Supplement: Supplementary file 4 — Source Data [file 41467_2025_61633_MOESM4_ESM.zip › source_data/Supplementary_Figure10/Pentamer/500ns_2/rmsf-D-2.xvg]

# This file was created Thu Feb  8 23:45:34 2024
# Created by:
#                       :-) GROMACS - gmx rmsf, 2022.3 (-:
# 
# Executable:   /storage/chem/lfsmgr/SRG/GROMACS/2022.3/bin/gmx
# Data prefix:  /storage/chem/lfsmgr/SRG/GROMACS/2022.3
# Working dir:  /storage/lfsmgr_grp/lfsmgr/bd0427/pentamer/OM/REMP/MD1/CG2AT/FINAL/500ns_2
# Command line:
#   gmx rmsf -f md-center.xtc -s md.tpr -o rmsf-D.xvg -oq rmsf-D.pdb -res -aniso -n chains.ndx
# gmx rmsf is part of G R O M A C S:
#
# God Rules Over Mankind, Animals, Cosmos and Such
#
@    title "RMS fluctuation"
@    xaxis  label "Residue"
@    yaxis  label "(nm)"
@TYPE xy
    0   0.0462
    1   0.0506
    2   0.0540
    3   0.0461
    4   0.0480
    5   0.0563
    6   0.0474
    7   0.0501
    8   0.0691
    9   0.0811
   10   0.0875
   11   0.0966
   12   0.0856
   13   0.0614
   14   0.0510
   15   0.0432
   16   0.0430
   17   0.0423
   18   0.0439
   19   0.0430
   20   0.0466
   21   0.0629
   22   0.0465
   23   0.0480
   24   0.0502
   25   0.0478
   26   0.0542
   27   0.0643
   28   0.0658
   29   0.0630
   30   0.0742
   31   0.0603
   32   0.0465
   33   0.0416
   34   0.0446
   35   0.0490
   36   0.0493
   37   0.0445
   38   0.0514
   39   0.0800
   40   0.0942
   41   0.1804
   42   0.1841
   43   0.1668
   44   0.1345
   45   0.0963
   46   0.0730
   47   0.0474
   48   0.0386
   49   0.0380
   50   0.0397
   51   0.0389
   52   0.0443
   53   0.0548
   54   0.0628
   55   0.1079
   56   0.1238
   57   0.1350
   58   0.0797
   59   0.0544
   60   0.0475
   61   0.0445
   62   0.0421
   63   0.0398
   64   0.0363
   65   0.0358
   66   0.0487
   67   0.0569
   68   0.0725
   69   0.0760
   70   0.0857
   71   0.0798
   72   0.0760
   73   0.0887
   74   0.0934
   75   0.0903
   76   0.0972
   77   0.1249
   78   0.1287
   79   0.1205
   80   0.1582
   81   0.1960
   82   0.1880
   83   0.1797
   84   0.2087
   85   0.1760
   86   0.1221
   87   0.1316
   88   0.1379
   89   0.0925
   90   0.0867
   91   0.0864
   92   0.0569
   93   0.0479
   94   0.0417
   95   0.0418
   96   0.0434
   97   0.0417
   98   0.0418
   99   0.0383
  100   0.0396
  101   0.0397
  102   0.0475
  103   0.0722
  104   0.1061
  105   0.1386
  106   0.1099
  107   0.0680
  108   0.0501
  109   0.0435
  110   0.0396
  111   0.0400
  112   0.0428
  113   0.0472
  114   0.0481
  115   0.0426
  116   0.0389
  117   0.0421
  118   0.0474
  119   0.0507
  120   0.0561
  121   0.0696
  122   0.1036
  123   0.1461
  124   0.1594
  125   0.1064
  126   0.0848
  127   0.0645
  128   0.0591
  129   0.0602
  130   0.0491
  131   0.0442
  132   0.0467
  133   0.0529
  134   0.0438
  135   0.0476
  136   0.0425
  137   0.0401
  138   0.0454
  139   0.0478
  140   0.0678
  141   0.0800
  142   0.0657
  143   0.0511
  144   0.0449
  145   0.0435
  146   0.0400
  147   0.0449
  148   0.0496
  149   0.0520
  150   0.0519
  151   0.0572
  152   0.0586
  153   0.0561
  154   0.0611
  155   0.0680
  156   0.0701
  157   0.0734
  158   0.0908
  159   0.1396
  160   0.2015
  161   0.1923
  162   0.1660
  163   0.1097
  164   0.0845
  165   0.0723
  166   0.0573
  167   0.0565
  168   0.0522
  169   0.0866
  170   0.1331
  171   0.0595
  172   0.0559
  173   0.0509
  174   0.0451
  175   0.0437
  176   0.0460
  177   0.0495
  178   0.0453
  179   0.0518
  180   0.0768
  181   0.0902
  182   0.1055
  183   0.0787
  184   0.0578
  185   0.0521
  186   0.0452
  187   0.0505
  188   0.0518
  189   0.0495
  190   0.0509
  191   0.0560
  192   0.0754
  193   0.0781
  194   0.0709
  195   0.0615
  196   0.0699
  197   0.0702
  198   0.0857
  199   0.1018
  200   0.1752
  201   0.1902
  202   0.1650
  203   0.1199
  204   0.1013
  205   0.0881
  206   0.0807
  207   0.0728
  208   0.0756
  209   0.0635
  210   0.0604
  211   0.0600
  212   0.0545
  213   0.0453
  214   0.0548
  215   0.0482
  216   0.0475
  217   0.0507
  218   0.0638
  219   0.1343
  220   0.2221
  221   0.2287
  222   0.1749
  223   0.1635
  224   0.1025
  225   0.0914
  226   0.0870
  227   0.0633
  228   0.0552
  229   0.0504
  230   0.0609
  231   0.0524
  232   0.0569
  233   0.0519
  234   0.0589
  235   0.0628
  236   0.0629
  237   0.0728
  238   0.0780
  239   0.0852
  240   0.1179
  241   0.1085
  242   0.0977
  243   0.0704
  244   0.0667
  245   0.0575
  246   0.0571
  247   0.0472
  248   0.0490
  249   0.0477
  250   0.0546
  251   0.0489
  252   0.0586
  253   0.0500
  254   0.0449
  255   0.0466
  256   0.0537
  257   0.0580
  258   0.0605
  259   0.0726
  260   0.0613
  261   0.0483
  262   0.0416
  263   0.0418
  264   0.0420
  265   0.0418
  266   0.0391
  267   0.0421
  268   0.0443
  269   0.0445
  270   0.0473
  271   0.0532
  272   0.0757
  273   0.0619
  274   0.0629
  275   0.0757
  276   0.0921
  277   0.1460
  278   0.1569
  279   0.2774
  280   0.3805
  281   0.3349
  282   0.3287
  283   0.3073
  284   0.2187
  285   0.1544
  286   0.1121
  287   0.1045
  288   0.0727
  289   0.0586
  290   0.0533
  291   0.0519
  292   0.0454
  293   0.0450
  294   0.0459
  295   0.0460
  296   0.0424
  297   0.0492
  298   0.0461
  299   0.0477
  300   0.0607
  301   0.0916
  302   0.0669
  303   0.0561
  304   0.0423
  305   0.0392
  306   0.0366
  307   0.0435
  308   0.0439
  309   0.0497
  310   0.0617
  311   0.0682
  312   0.0672
  313   0.0722
  314   0.0770
  315   0.0699
  316   0.0816
  317   0.0808
  318   0.0861
  319   0.0941
  320   0.0927
  321   0.0818
  322   0.0622
  323   0.0527
  324   0.0503
  325   0.0457
  326   0.0406
  327   0.0401
  328   0.0374
  329   0.0390
  330   0.0426
  331   0.0487
  332   0.0636
