# Supplementary material for: A porin-like protein used by bacterial predators defines a wider lipid-trapping superfamily
Source: Nat Commun. 2025 Jul 5;16:6213. doi: 10.1038/s41467-025-61633-0 (PMC12228718; doi:10.1038/s41467-025-61633-0)
Supplement: Supplementary file 4 — Source Data [file 41467_2025_61633_MOESM4_ESM.zip › source_data/Supplementary_Figure10/Pentamer/500ns_2/rmsf-E-2.xvg]

# This file was created Thu Feb  8 23:48:23 2024
# Created by:
#                       :-) GROMACS - gmx rmsf, 2022.3 (-:
# 
# Executable:   /storage/chem/lfsmgr/SRG/GROMACS/2022.3/bin/gmx
# Data prefix:  /storage/chem/lfsmgr/SRG/GROMACS/2022.3
# Working dir:  /storage/lfsmgr_grp/lfsmgr/bd0427/pentamer/OM/REMP/MD1/CG2AT/FINAL/500ns_2
# Command line:
#   gmx rmsf -f md-center.xtc -s md.tpr -o rmsf-E.xvg -oq rmsf-E.pdb -res -aniso -n chains.ndx
# gmx rmsf is part of G R O M A C S:
#
# Good gRace! Old Maple Actually Chews Slate
#
@    title "RMS fluctuation"
@    xaxis  label "Residue"
@    yaxis  label "(nm)"
@TYPE xy
    0   0.0646
    1   0.0570
    2   0.0505
    3   0.0471
    4   0.0459
    5   0.0523
    6   0.0451
    7   0.0475
    8   0.0617
    9   0.0652
   10   0.0658
   11   0.0735
   12   0.0892
   13   0.0781
   14   0.0807
   15   0.0681
   16   0.0772
   17   0.0682
   18   0.0455
   19   0.0403
   20   0.0435
   21   0.0528
   22   0.0422
   23   0.0443
   24   0.0481
   25   0.0457
   26   0.0496
   27   0.0561
   28   0.0631
   29   0.0611
   30   0.0719
   31   0.0590
   32   0.0493
   33   0.0430
   34   0.0426
   35   0.0443
   36   0.0429
   37   0.0502
   38   0.0607
   39   0.0726
   40   0.0961
   41   0.1801
   42   0.1822
   43   0.2129
   44   0.1709
   45   0.1084
   46   0.0812
   47   0.0559
   48   0.0435
   49   0.0415
   50   0.0422
   51   0.0398
   52   0.0434
   53   0.0510
   54   0.0550
   55   0.0745
   56   0.0990
   57   0.0913
   58   0.0673
   59   0.0515
   60   0.0435
   61   0.0484
   62   0.0445
   63   0.0417
   64   0.0382
   65   0.0430
   66   0.0529
   67   0.0532
   68   0.0621
   69   0.0701
   70   0.0828
   71   0.1051
   72   0.0938
   73   0.0877
   74   0.1138
   75   0.1290
   76   0.1229
   77   0.1421
   78   0.1704
   79   0.1784
   80   0.1920
   81   0.2298
   82   0.2459
   83   0.2601
   84   0.2647
   85   0.2344
   86   0.1647
   87   0.1533
   88   0.1340
   89   0.0829
   90   0.0707
   91   0.0767
   92   0.0516
   93   0.0580
   94   0.0490
   95   0.0468
   96   0.0462
   97   0.0435
   98   0.0415
   99   0.0377
  100   0.0376
  101   0.0370
  102   0.0426
  103   0.0640
  104   0.0955
  105   0.1232
  106   0.0989
  107   0.0617
  108   0.0479
  109   0.0437
  110   0.0376
  111   0.0372
  112   0.0400
  113   0.0447
  114   0.0483
  115   0.0444
  116   0.0455
  117   0.0537
  118   0.0635
  119   0.0710
  120   0.0983
  121   0.1221
  122   0.1448
  123   0.1737
  124   0.1860
  125   0.1622
  126   0.1104
  127   0.0692
  128   0.0615
  129   0.0505
  130   0.0491
  131   0.0433
  132   0.0425
  133   0.0453
  134   0.0414
  135   0.0438
  136   0.0419
  137   0.0412
  138   0.0456
  139   0.0478
  140   0.0720
  141   0.0812
  142   0.0608
  143   0.0490
  144   0.0429
  145   0.0416
  146   0.0393
  147   0.0448
  148   0.0534
  149   0.0553
  150   0.0564
  151   0.0581
  152   0.0682
  153   0.0660
  154   0.0889
  155   0.0683
  156   0.0691
  157   0.0727
  158   0.1085
  159   0.1835
  160   0.2146
  161   0.2363
  162   0.2313
  163   0.1663
  164   0.1298
  165   0.1085
  166   0.0868
  167   0.0752
  168   0.0718
  169   0.0726
  170   0.0908
  171   0.0627
  172   0.0688
  173   0.0541
  174   0.0458
  175   0.0442
  176   0.0448
  177   0.0479
  178   0.0466
  179   0.0541
  180   0.0809
  181   0.1006
  182   0.1155
  183   0.0784
  184   0.0568
  185   0.0503
  186   0.0434
  187   0.0446
  188   0.0490
  189   0.0489
  190   0.0507
  191   0.0545
  192   0.0844
  193   0.0911
  194   0.0709
  195   0.0714
  196   0.0707
  197   0.0918
  198   0.1214
  199   0.1866
  200   0.2468
  201   0.2243
  202   0.1910
  203   0.1297
  204   0.1210
  205   0.1052
  206   0.1103
  207   0.0899
  208   0.0753
  209   0.0760
  210   0.0651
  211   0.0656
  212   0.0508
  213   0.0440
  214   0.0514
  215   0.0469
  216   0.0481
  217   0.0504
  218   0.0571
  219   0.0686
  220   0.0731
  221   0.0905
  222   0.0922
  223   0.1085
  224   0.0828
  225   0.0719
  226   0.0695
  227   0.0520
  228   0.0449
  229   0.0490
  230   0.0614
  231   0.0496
  232   0.0505
  233   0.0520
  234   0.0576
  235   0.0649
  236   0.0655
  237   0.0837
  238   0.0878
  239   0.1160
  240   0.1522
  241   0.1306
  242   0.1003
  243   0.0802
  244   0.0700
  245   0.0604
  246   0.0589
  247   0.0480
  248   0.0509
  249   0.0488
  250   0.0530
  251   0.0506
  252   0.0544
  253   0.0583
  254   0.0619
  255   0.0537
  256   0.0582
  257   0.0613
  258   0.0649
  259   0.0808
  260   0.0705
  261   0.0549
  262   0.0488
  263   0.0476
  264   0.0461
  265   0.0423
  266   0.0400
  267   0.0439
  268   0.0478
  269   0.0469
  270   0.0488
  271   0.0550
  272   0.0668
  273   0.0573
  274   0.0560
  275   0.0695
  276   0.0748
  277   0.0893
  278   0.0962
  279   0.1204
  280   0.1673
  281   0.1531
  282   0.1315
  283   0.1058
  284   0.0845
  285   0.0771
  286   0.0682
  287   0.0708
  288   0.0616
  289   0.0557
  290   0.0511
  291   0.0538
  292   0.0464
  293   0.0458
  294   0.0467
  295   0.0483
  296   0.0507
  297   0.0682
  298   0.0636
  299   0.0587
  300   0.0625
  301   0.0870
  302   0.0642
  303   0.0535
  304   0.0547
  305   0.0574
  306   0.0546
  307   0.0512
  308   0.0463
  309   0.0543
  310   0.0676
  311   0.0724
  312   0.0701
  313   0.0765
  314   0.0755
  315   0.0638
  316   0.0780
  317   0.0864
  318   0.1025
  319   0.1320
  320   0.1181
  321   0.0880
  322   0.0770
  323   0.0631
  324   0.0573
  325   0.0494
  326   0.0482
  327   0.0478
  328   0.0450
  329   0.0459
  330   0.0474
  331   0.0533
  332   0.0665
