# Supplementary material for: A porin-like protein used by bacterial predators defines a wider lipid-trapping superfamily
Source: Nat Commun. 2025 Jul 5;16:6213. doi: 10.1038/s41467-025-61633-0 (PMC12228718; doi:10.1038/s41467-025-61633-0)
Supplement: Supplementary file 4 — Source Data [file 41467_2025_61633_MOESM4_ESM.zip › source_data/Supplementary_Figure10/Pentamer/500ns_1/rmsf-A-1.xvg]

# This file was created Thu Feb  8 21:21:00 2024
# Created by:
#                       :-) GROMACS - gmx rmsf, 2022.3 (-:
# 
# Executable:   /storage/chem/lfsmgr/SRG/GROMACS/2022.3/bin/gmx
# Data prefix:  /storage/chem/lfsmgr/SRG/GROMACS/2022.3
# Working dir:  /storage/lfsmgr_grp/lfsmgr/bd0427/pentamer/OM/REMP/MD1/CG2AT/FINAL/500ns_1
# Command line:
#   gmx rmsf -f md-center.xtc -s md.tpr -o rmsf-A.xvg -oq rmsf-A.pdb -res -aniso -n chains.ndx
# gmx rmsf is part of G R O M A C S:
#
# Gnomes, ROck Monsters And Chili Sauce
#
@    title "RMS fluctuation"
@    xaxis  label "Residue"
@    yaxis  label "(nm)"
@TYPE xy
    0   0.0514
    1   0.0566
    2   0.0624
    3   0.0498
    4   0.0501
    5   0.0597
    6   0.0505
    7   0.0492
    8   0.0671
    9   0.0701
   10   0.0733
   11   0.0788
   12   0.0671
   13   0.0534
   14   0.0458
   15   0.0423
   16   0.0435
   17   0.0447
   18   0.0503
   19   0.0441
   20   0.0495
   21   0.0692
   22   0.0566
   23   0.0503
   24   0.0518
   25   0.0452
   26   0.0467
   27   0.0550
   28   0.0581
   29   0.0613
   30   0.0779
   31   0.0622
   32   0.0506
   33   0.0454
   34   0.0467
   35   0.0477
   36   0.0459
   37   0.0468
   38   0.0527
   39   0.0656
   40   0.0793
   41   0.1475
   42   0.1584
   43   0.1624
   44   0.1132
   45   0.0783
   46   0.0675
   47   0.0499
   48   0.0433
   49   0.0433
   50   0.0432
   51   0.0397
   52   0.0433
   53   0.0508
   54   0.0573
   55   0.0798
   56   0.1552
   57   0.1962
   58   0.0894
   59   0.0552
   60   0.0456
   61   0.0437
   62   0.0413
   63   0.0419
   64   0.0399
   65   0.0406
   66   0.0535
   67   0.0526
   68   0.0752
   69   0.0747
   70   0.0819
   71   0.0890
   72   0.0730
   73   0.0785
   74   0.1076
   75   0.1090
   76   0.1117
   77   0.1577
   78   0.1856
   79   0.1819
   80   0.2265
   81   0.2794
   82   0.2797
   83   0.2830
   84   0.3548
   85   0.3246
   86   0.2344
   87   0.2211
   88   0.1758
   89   0.0890
   90   0.0771
   91   0.0796
   92   0.0687
   93   0.0629
   94   0.0459
   95   0.0497
   96   0.0480
   97   0.0416
   98   0.0410
   99   0.0381
  100   0.0394
  101   0.0395
  102   0.0464
  103   0.0720
  104   0.1194
  105   0.1619
  106   0.1130
  107   0.0644
  108   0.0498
  109   0.0435
  110   0.0392
  111   0.0405
  112   0.0422
  113   0.0489
  114   0.0535
  115   0.0508
  116   0.0460
  117   0.0502
  118   0.0619
  119   0.0577
  120   0.0747
  121   0.1117
  122   0.1422
  123   0.2066
  124   0.2646
  125   0.1983
  126   0.1026
  127   0.0742
  128   0.0595
  129   0.0543
  130   0.0507
  131   0.0543
  132   0.0547
  133   0.0500
  134   0.0425
  135   0.0446
  136   0.0437
  137   0.0423
  138   0.0469
  139   0.0481
  140   0.0685
  141   0.0783
  142   0.0655
  143   0.0502
  144   0.0470
  145   0.0451
  146   0.0418
  147   0.0461
  148   0.0507
  149   0.0516
  150   0.0580
  151   0.0685
  152   0.1045
  153   0.0821
  154   0.0636
  155   0.0546
  156   0.0685
  157   0.0774
  158   0.1025
  159   0.1550
  160   0.2262
  161   0.2559
  162   0.1957
  163   0.1359
  164   0.1089
  165   0.0899
  166   0.0701
  167   0.0699
  168   0.0721
  169   0.0775
  170   0.1253
  171   0.0662
  172   0.0562
  173   0.0506
  174   0.0446
  175   0.0439
  176   0.0464
  177   0.0530
  178   0.0475
  179   0.0548
  180   0.0755
  181   0.0912
  182   0.1039
  183   0.0793
  184   0.0642
  185   0.0569
  186   0.0522
  187   0.0554
  188   0.0518
  189   0.0472
  190   0.0481
  191   0.0551
  192   0.0695
  193   0.0856
  194   0.0738
  195   0.0676
  196   0.0707
  197   0.0808
  198   0.1122
  199   0.1513
  200   0.2021
  201   0.2978
  202   0.2262
  203   0.1523
  204   0.1120
  205   0.0869
  206   0.0758
  207   0.0728
  208   0.0793
  209   0.0663
  210   0.0604
  211   0.0552
  212   0.0517
  213   0.0490
  214   0.0535
  215   0.0506
  216   0.0477
  217   0.0503
  218   0.0714
  219   0.1364
  220   0.2152
  221   0.2506
  222   0.2734
  223   0.3333
  224   0.2818
  225   0.1687
  226   0.0826
  227   0.0615
  228   0.0536
  229   0.0487
  230   0.0532
  231   0.0551
  232   0.0572
  233   0.0567
  234   0.0623
  235   0.0678
  236   0.0778
  237   0.1050
  238   0.1007
  239   0.1174
  240   0.1666
  241   0.1676
  242   0.2090
  243   0.1382
  244   0.0994
  245   0.0716
  246   0.0666
  247   0.0549
  248   0.0590
  249   0.0572
  250   0.0574
  251   0.0538
  252   0.0590
  253   0.0530
  254   0.0457
  255   0.0520
  256   0.0627
  257   0.0910
  258   0.1127
  259   0.1050
  260   0.0857
  261   0.0570
  262   0.0466
  263   0.0444
  264   0.0434
  265   0.0473
  266   0.0477
  267   0.0528
  268   0.0543
  269   0.0579
  270   0.0632
  271   0.0677
  272   0.0832
  273   0.0747
  274   0.0782
  275   0.1333
  276   0.2000
  277   0.2833
  278   0.3119
  279   0.4601
  280   0.4732
  281   0.5151
  282   0.4463
  283   0.2942
  284   0.2157
  285   0.1661
  286   0.1305
  287   0.1165
  288   0.0838
  289   0.0669
  290   0.0608
  291   0.0618
  292   0.0565
  293   0.0536
  294   0.0501
  295   0.0486
  296   0.0461
  297   0.0540
  298   0.0565
  299   0.0610
  300   0.0677
  301   0.0929
  302   0.0707
  303   0.0606
  304   0.0537
  305   0.0484
  306   0.0418
  307   0.0472
  308   0.0475
  309   0.0523
  310   0.0599
  311   0.0661
  312   0.0671
  313   0.0748
  314   0.0757
  315   0.0691
  316   0.0651
  317   0.0662
  318   0.0699
  319   0.0756
  320   0.0786
  321   0.0688
  322   0.0599
  323   0.0552
  324   0.0534
  325   0.0496
  326   0.0461
  327   0.0461
  328   0.0485
  329   0.0488
  330   0.0527
  331   0.0560
  332   0.0663
