# Supplementary material for: A porin-like protein used by bacterial predators defines a wider lipid-trapping superfamily
Source: Nat Commun. 2025 Jul 5;16:6213. doi: 10.1038/s41467-025-61633-0 (PMC12228718; doi:10.1038/s41467-025-61633-0)
Supplement: Supplementary file 4 — Source Data [file 41467_2025_61633_MOESM4_ESM.zip › source_data/Supplementary_Figure10/Pentamer/500ns_1/rmsf-B-1.xvg]

# This file was created Thu Feb  8 21:25:16 2024
# Created by:
#                       :-) GROMACS - gmx rmsf, 2022.3 (-:
# 
# Executable:   /storage/chem/lfsmgr/SRG/GROMACS/2022.3/bin/gmx
# Data prefix:  /storage/chem/lfsmgr/SRG/GROMACS/2022.3
# Working dir:  /storage/lfsmgr_grp/lfsmgr/bd0427/pentamer/OM/REMP/MD1/CG2AT/FINAL/500ns_1
# Command line:
#   gmx rmsf -f md-center.xtc -s md.tpr -o rmsf-B.xvg -oq rmsf-B.pdb -res -aniso -n chains.ndx
# gmx rmsf is part of G R O M A C S:
#
# Gromacs Runs One Microsecond At Cannonball Speeds
#
@    title "RMS fluctuation"
@    xaxis  label "Residue"
@    yaxis  label "(nm)"
@TYPE xy
    0   0.0683
    1   0.0637
    2   0.0605
    3   0.0611
    4   0.0579
    5   0.0642
    6   0.0572
    7   0.0563
    8   0.0766
    9   0.0799
   10   0.0847
   11   0.1050
   12   0.1050
   13   0.0915
   14   0.0861
   15   0.0792
   16   0.0766
   17   0.0659
   18   0.0509
   19   0.0460
   20   0.0469
   21   0.0700
   22   0.0476
   23   0.0442
   24   0.0450
   25   0.0438
   26   0.0453
   27   0.0462
   28   0.0555
   29   0.0616
   30   0.0726
   31   0.0613
   32   0.0503
   33   0.0490
   34   0.0541
   35   0.0597
   36   0.0576
   37   0.0553
   38   0.0608
   39   0.0703
   40   0.0744
   41   0.1108
   42   0.1302
   43   0.1286
   44   0.1080
   45   0.0859
   46   0.0677
   47   0.0590
   48   0.0468
   49   0.0447
   50   0.0444
   51   0.0434
   52   0.0467
   53   0.0552
   54   0.0566
   55   0.0892
   56   0.1131
   57   0.1134
   58   0.0752
   59   0.0565
   60   0.0452
   61   0.0419
   62   0.0447
   63   0.0453
   64   0.0429
   65   0.0441
   66   0.0577
   67   0.0634
   68   0.0782
   69   0.0803
   70   0.0861
   71   0.0947
   72   0.0841
   73   0.0795
   74   0.1025
   75   0.1058
   76   0.0934
   77   0.1275
   78   0.1551
   79   0.1535
   80   0.1710
   81   0.2153
   82   0.2242
   83   0.2256
   84   0.2312
   85   0.2082
   86   0.1524
   87   0.1426
   88   0.1269
   89   0.0904
   90   0.0789
   91   0.0736
   92   0.0605
   93   0.0537
   94   0.0482
   95   0.0482
   96   0.0496
   97   0.0464
   98   0.0412
   99   0.0377
  100   0.0390
  101   0.0388
  102   0.0480
  103   0.0670
  104   0.1109
  105   0.1803
  106   0.1389
  107   0.0756
  108   0.0479
  109   0.0422
  110   0.0381
  111   0.0404
  112   0.0431
  113   0.0459
  114   0.0491
  115   0.0455
  116   0.0435
  117   0.0514
  118   0.0596
  119   0.0710
  120   0.0983
  121   0.1222
  122   0.1502
  123   0.1984
  124   0.2016
  125   0.2082
  126   0.1208
  127   0.0813
  128   0.0704
  129   0.0601
  130   0.0516
  131   0.0537
  132   0.0513
  133   0.0539
  134   0.0444
  135   0.0472
  136   0.0437
  137   0.0418
  138   0.0459
  139   0.0479
  140   0.0729
  141   0.0876
  142   0.0876
  143   0.0614
  144   0.0504
  145   0.0507
  146   0.0471
  147   0.0516
  148   0.0535
  149   0.0517
  150   0.0569
  151   0.0709
  152   0.1046
  153   0.0899
  154   0.0652
  155   0.0609
  156   0.0690
  157   0.0795
  158   0.1193
  159   0.1875
  160   0.2757
  161   0.2979
  162   0.1734
  163   0.1424
  164   0.1148
  165   0.0964
  166   0.0807
  167   0.0755
  168   0.0950
  169   0.1082
  170   0.1594
  171   0.0672
  172   0.0602
  173   0.0570
  174   0.0532
  175   0.0530
  176   0.0531
  177   0.0555
  178   0.0585
  179   0.0782
  180   0.1049
  181   0.1013
  182   0.1238
  183   0.0928
  184   0.0657
  185   0.0647
  186   0.0542
  187   0.0583
  188   0.0602
  189   0.0555
  190   0.0593
  191   0.0612
  192   0.0769
  193   0.0783
  194   0.0801
  195   0.0838
  196   0.0673
  197   0.0805
  198   0.1054
  199   0.1640
  200   0.2280
  201   0.2320
  202   0.2332
  203   0.1589
  204   0.1286
  205   0.1265
  206   0.1362
  207   0.1171
  208   0.0919
  209   0.0872
  210   0.0759
  211   0.0767
  212   0.0548
  213   0.0462
  214   0.0560
  215   0.0517
  216   0.0523
  217   0.0561
  218   0.0746
  219   0.0986
  220   0.1111
  221   0.1261
  222   0.1185
  223   0.1343
  224   0.1060
  225   0.0864
  226   0.0769
  227   0.0631
  228   0.0539
  229   0.0593
  230   0.0730
  231   0.0587
  232   0.0587
  233   0.0526
  234   0.0630
  235   0.0772
  236   0.0886
  237   0.1267
  238   0.1376
  239   0.1501
  240   0.1916
  241   0.1662
  242   0.1200
  243   0.0889
  244   0.0766
  245   0.0608
  246   0.0604
  247   0.0519
  248   0.0605
  249   0.0637
  250   0.0722
  251   0.0601
  252   0.0589
  253   0.0588
  254   0.0599
  255   0.0631
  256   0.0652
  257   0.0702
  258   0.0710
  259   0.0853
  260   0.0733
  261   0.0580
  262   0.0506
  263   0.0497
  264   0.0477
  265   0.0508
  266   0.0527
  267   0.0590
  268   0.0633
  269   0.0643
  270   0.0641
  271   0.0678
  272   0.0818
  273   0.0635
  274   0.0687
  275   0.0872
  276   0.0772
  277   0.0841
  278   0.1194
  279   0.1711
  280   0.1802
  281   0.1735
  282   0.1540
  283   0.1408
  284   0.1094
  285   0.1051
  286   0.0965
  287   0.0919
  288   0.0865
  289   0.0792
  290   0.0748
  291   0.0714
  292   0.0632
  293   0.0594
  294   0.0557
  295   0.0541
  296   0.0537
  297   0.0592
  298   0.0552
  299   0.0557
  300   0.0659
  301   0.0902
  302   0.0785
  303   0.0822
  304   0.0564
  305   0.0511
  306   0.0513
  307   0.0540
  308   0.0535
  309   0.0588
  310   0.0688
  311   0.0758
  312   0.0737
  313   0.0870
  314   0.0901
  315   0.0821
  316   0.0867
  317   0.0872
  318   0.1073
  319   0.1471
  320   0.1251
  321   0.0835
  322   0.0683
  323   0.0613
  324   0.0605
  325   0.0577
  326   0.0531
  327   0.0529
  328   0.0507
  329   0.0530
  330   0.0520
  331   0.0554
  332   0.0694
