# Supplementary material for: A porin-like protein used by bacterial predators defines a wider lipid-trapping superfamily
Source: Nat Commun. 2025 Jul 5;16:6213. doi: 10.1038/s41467-025-61633-0 (PMC12228718; doi:10.1038/s41467-025-61633-0)
Supplement: Supplementary file 4 — Source Data [file 41467_2025_61633_MOESM4_ESM.zip › source_data/Supplementary_Figure10/Pentamer/500ns_1/rmsf-C-1.xvg]

# This file was created Thu Feb  8 21:29:15 2024
# Created by:
#                       :-) GROMACS - gmx rmsf, 2022.3 (-:
# 
# Executable:   /storage/chem/lfsmgr/SRG/GROMACS/2022.3/bin/gmx
# Data prefix:  /storage/chem/lfsmgr/SRG/GROMACS/2022.3
# Working dir:  /storage/lfsmgr_grp/lfsmgr/bd0427/pentamer/OM/REMP/MD1/CG2AT/FINAL/500ns_1
# Command line:
#   gmx rmsf -f md-center.xtc -s md.tpr -o rmsf-C.xvg -oq rmsf-C.pdb -res -aniso -n chains.ndx
# gmx rmsf is part of G R O M A C S:
#
# GROningen Mixture of Alchemy and Childrens' Stories
#
@    title "RMS fluctuation"
@    xaxis  label "Residue"
@    yaxis  label "(nm)"
@TYPE xy
    0   0.0653
    1   0.0652
    2   0.0735
    3   0.0606
    4   0.0637
    5   0.0733
    6   0.0611
    7   0.0615
    8   0.0876
    9   0.0985
   10   0.1032
   11   0.1360
   12   0.1259
   13   0.0806
   14   0.0719
   15   0.0666
   16   0.0707
   17   0.0690
   18   0.0784
   19   0.0722
   20   0.0872
   21   0.1120
   22   0.0690
   23   0.0657
   24   0.0492
   25   0.0545
   26   0.0577
   27   0.0638
   28   0.0705
   29   0.0707
   30   0.0809
   31   0.0677
   32   0.0556
   33   0.0493
   34   0.0468
   35   0.0499
   36   0.0509
   37   0.0532
   38   0.0615
   39   0.0849
   40   0.1092
   41   0.1981
   42   0.1741
   43   0.1817
   44   0.1233
   45   0.0857
   46   0.0719
   47   0.0585
   48   0.0538
   49   0.0496
   50   0.0481
   51   0.0461
   52   0.0491
   53   0.0595
   54   0.0634
   55   0.0918
   56   0.1491
   57   0.1891
   58   0.0759
   59   0.0588
   60   0.0516
   61   0.0510
   62   0.0511
   63   0.0539
   64   0.0513
   65   0.0505
   66   0.0732
   67   0.0892
   68   0.1081
   69   0.0900
   70   0.0929
   71   0.0909
   72   0.0912
   73   0.0850
   74   0.0933
   75   0.1079
   76   0.1063
   77   0.1289
   78   0.1419
   79   0.1579
   80   0.1814
   81   0.2078
   82   0.2166
   83   0.2308
   84   0.2479
   85   0.2322
   86   0.1660
   87   0.1638
   88   0.1365
   89   0.0846
   90   0.0932
   91   0.1012
   92   0.0675
   93   0.0629
   94   0.0590
   95   0.0561
   96   0.0541
   97   0.0512
   98   0.0500
   99   0.0458
  100   0.0463
  101   0.0438
  102   0.0478
  103   0.0676
  104   0.1024
  105   0.1331
  106   0.1074
  107   0.0669
  108   0.0496
  109   0.0444
  110   0.0435
  111   0.0490
  112   0.0573
  113   0.0568
  114   0.0566
  115   0.0556
  116   0.0524
  117   0.0542
  118   0.0577
  119   0.0782
  120   0.0855
  121   0.1082
  122   0.1416
  123   0.2013
  124   0.2960
  125   0.2014
  126   0.1133
  127   0.0704
  128   0.0677
  129   0.0594
  130   0.0545
  131   0.0507
  132   0.0549
  133   0.0550
  134   0.0481
  135   0.0580
  136   0.0502
  137   0.0497
  138   0.0497
  139   0.0582
  140   0.0811
  141   0.0884
  142   0.0700
  143   0.0695
  144   0.0628
  145   0.0589
  146   0.0680
  147   0.0700
  148   0.0729
  149   0.0701
  150   0.0632
  151   0.0831
  152   0.1201
  153   0.0765
  154   0.0595
  155   0.0563
  156   0.0635
  157   0.0728
  158   0.1039
  159   0.2093
  160   0.2324
  161   0.3317
  162   0.2890
  163   0.1797
  164   0.1081
  165   0.0694
  166   0.0613
  167   0.0589
  168   0.0602
  169   0.0703
  170   0.1191
  171   0.0698
  172   0.0645
  173   0.0615
  174   0.0620
  175   0.0569
  176   0.0593
  177   0.0607
  178   0.0481
  179   0.0693
  180   0.0965
  181   0.1303
  182   0.1461
  183   0.1056
  184   0.0747
  185   0.0636
  186   0.0513
  187   0.0549
  188   0.0500
  189   0.0504
  190   0.0514
  191   0.0614
  192   0.0673
  193   0.0813
  194   0.0647
  195   0.0630
  196   0.0668
  197   0.0759
  198   0.0808
  199   0.1494
  200   0.2140
  201   0.2156
  202   0.2071
  203   0.1148
  204   0.1140
  205   0.1042
  206   0.1061
  207   0.0854
  208   0.0716
  209   0.0592
  210   0.0577
  211   0.0581
  212   0.0520
  213   0.0463
  214   0.0537
  215   0.0517
  216   0.0528
  217   0.0536
  218   0.0673
  219   0.0849
  220   0.1283
  221   0.1711
  222   0.2507
  223   0.2250
  224   0.2054
  225   0.2281
  226   0.1177
  227   0.0810
  228   0.0553
  229   0.0487
  230   0.0612
  231   0.0519
  232   0.0541
  233   0.0515
  234   0.0572
  235   0.0650
  236   0.0623
  237   0.0670
  238   0.0868
  239   0.1285
  240   0.1285
  241   0.1224
  242   0.1039
  243   0.0825
  244   0.0796
  245   0.0662
  246   0.0595
  247   0.0497
  248   0.0517
  249   0.0503
  250   0.0540
  251   0.0493
  252   0.0692
  253   0.0673
  254   0.0634
  255   0.0604
  256   0.0657
  257   0.0727
  258   0.0796
  259   0.0979
  260   0.0799
  261   0.0598
  262   0.0543
  263   0.0507
  264   0.0499
  265   0.0483
  266   0.0451
  267   0.0468
  268   0.0489
  269   0.0509
  270   0.0531
  271   0.0565
  272   0.0683
  273   0.0591
  274   0.0601
  275   0.0693
  276   0.0746
  277   0.0827
  278   0.0988
  279   0.1299
  280   0.1563
  281   0.1638
  282   0.1466
  283   0.1210
  284   0.0967
  285   0.0906
  286   0.0750
  287   0.0757
  288   0.0661
  289   0.0612
  290   0.0564
  291   0.0558
  292   0.0504
  293   0.0522
  294   0.0529
  295   0.0556
  296   0.0588
  297   0.0728
  298   0.0705
  299   0.0692
  300   0.0743
  301   0.1028
  302   0.0846
  303   0.0833
  304   0.0644
  305   0.0644
  306   0.0664
  307   0.0650
  308   0.0551
  309   0.0581
  310   0.0664
  311   0.0704
  312   0.0708
  313   0.0789
  314   0.0819
  315   0.0741
  316   0.0748
  317   0.0789
  318   0.0911
  319   0.1178
  320   0.0998
  321   0.0840
  322   0.0747
  323   0.0698
  324   0.0646
  325   0.0580
  326   0.0582
  327   0.0602
  328   0.0517
  329   0.0514
  330   0.0560
  331   0.0620
  332   0.0744
