# Supplementary material for: A porin-like protein used by bacterial predators defines a wider lipid-trapping superfamily
Source: Nat Commun. 2025 Jul 5;16:6213. doi: 10.1038/s41467-025-61633-0 (PMC12228718; doi:10.1038/s41467-025-61633-0)
Supplement: Supplementary file 4 — Source Data [file 41467_2025_61633_MOESM4_ESM.zip › source_data/Supplementary_Figure10/Pentamer/500ns_1/rmsf-D-1.xvg]

# This file was created Thu Feb  8 21:33:05 2024
# Created by:
#                       :-) GROMACS - gmx rmsf, 2022.3 (-:
# 
# Executable:   /storage/chem/lfsmgr/SRG/GROMACS/2022.3/bin/gmx
# Data prefix:  /storage/chem/lfsmgr/SRG/GROMACS/2022.3
# Working dir:  /storage/lfsmgr_grp/lfsmgr/bd0427/pentamer/OM/REMP/MD1/CG2AT/FINAL/500ns_1
# Command line:
#   gmx rmsf -f md-center.xtc -s md.tpr -o rmsf-D.xvg -oq rmsf-D.pdb -res -aniso -n chains.ndx
# gmx rmsf is part of G R O M A C S:
#
# GROup of MAchos and Cynical Suckers
#
@    title "RMS fluctuation"
@    xaxis  label "Residue"
@    yaxis  label "(nm)"
@TYPE xy
    0   0.0509
    1   0.0544
    2   0.0603
    3   0.0512
    4   0.0489
    5   0.0597
    6   0.0495
    7   0.0479
    8   0.0688
    9   0.0749
   10   0.0762
   11   0.0904
   12   0.0853
   13   0.0553
   14   0.0521
   15   0.0496
   16   0.0595
   17   0.0583
   18   0.0516
   19   0.0466
   20   0.0517
   21   0.0650
   22   0.0501
   23   0.0466
   24   0.0472
   25   0.0439
   26   0.0484
   27   0.0517
   28   0.0564
   29   0.0538
   30   0.0641
   31   0.0533
   32   0.0463
   33   0.0410
   34   0.0442
   35   0.0501
   36   0.0459
   37   0.0470
   38   0.0515
   39   0.0703
   40   0.0823
   41   0.1301
   42   0.1147
   43   0.1487
   44   0.1093
   45   0.0772
   46   0.0576
   47   0.0502
   48   0.0441
   49   0.0441
   50   0.0433
   51   0.0391
   52   0.0403
   53   0.0448
   54   0.0479
   55   0.0669
   56   0.0974
   57   0.1177
   58   0.0737
   59   0.0494
   60   0.0413
   61   0.0397
   62   0.0417
   63   0.0453
   64   0.0442
   65   0.0424
   66   0.0622
   67   0.0636
   68   0.0978
   69   0.1043
   70   0.1153
   71   0.1168
   72   0.0953
   73   0.0936
   74   0.1029
   75   0.0946
   76   0.0852
   77   0.1046
   78   0.1127
   79   0.0990
   80   0.1083
   81   0.1355
   82   0.1357
   83   0.1402
   84   0.1498
   85   0.1342
   86   0.1058
   87   0.1154
   88   0.1070
   89   0.0809
   90   0.0712
   91   0.0695
   92   0.0531
   93   0.0471
   94   0.0445
   95   0.0452
   96   0.0459
   97   0.0419
   98   0.0401
   99   0.0365
  100   0.0373
  101   0.0374
  102   0.0458
  103   0.0720
  104   0.1226
  105   0.1797
  106   0.1389
  107   0.0661
  108   0.0435
  109   0.0385
  110   0.0359
  111   0.0376
  112   0.0414
  113   0.0424
  114   0.0484
  115   0.0457
  116   0.0411
  117   0.0438
  118   0.0499
  119   0.0586
  120   0.0670
  121   0.0973
  122   0.1556
  123   0.2279
  124   0.2103
  125   0.1564
  126   0.0985
  127   0.0716
  128   0.0546
  129   0.0468
  130   0.0442
  131   0.0453
  132   0.0478
  133   0.0528
  134   0.0432
  135   0.0448
  136   0.0403
  137   0.0381
  138   0.0424
  139   0.0459
  140   0.0764
  141   0.0963
  142   0.0649
  143   0.0509
  144   0.0425
  145   0.0430
  146   0.0402
  147   0.0440
  148   0.0476
  149   0.0505
  150   0.0607
  151   0.0740
  152   0.0608
  153   0.0602
  154   0.0550
  155   0.0519
  156   0.0625
  157   0.0723
  158   0.0900
  159   0.1344
  160   0.2039
  161   0.1873
  162   0.1503
  163   0.1103
  164   0.0841
  165   0.0805
  166   0.0674
  167   0.0599
  168   0.0578
  169   0.0614
  170   0.0787
  171   0.0610
  172   0.0560
  173   0.0530
  174   0.0462
  175   0.0425
  176   0.0447
  177   0.0493
  178   0.0450
  179   0.0508
  180   0.0735
  181   0.0856
  182   0.1049
  183   0.0800
  184   0.0592
  185   0.0569
  186   0.0461
  187   0.0501
  188   0.0480
  189   0.0477
  190   0.0566
  191   0.0730
  192   0.0723
  193   0.0709
  194   0.0622
  195   0.0673
  196   0.0701
  197   0.0848
  198   0.1036
  199   0.1233
  200   0.1416
  201   0.1363
  202   0.1074
  203   0.1148
  204   0.1148
  205   0.1027
  206   0.1146
  207   0.0978
  208   0.0855
  209   0.0733
  210   0.0643
  211   0.0625
  212   0.0511
  213   0.0429
  214   0.0538
  215   0.0483
  216   0.0473
  217   0.0493
  218   0.0663
  219   0.0938
  220   0.1220
  221   0.1699
  222   0.1855
  223   0.2420
  224   0.1726
  225   0.1125
  226   0.0749
  227   0.0585
  228   0.0426
  229   0.0461
  230   0.0526
  231   0.0472
  232   0.0515
  233   0.0466
  234   0.0551
  235   0.0602
  236   0.0665
  237   0.0840
  238   0.1004
  239   0.1175
  240   0.1571
  241   0.1384
  242   0.1117
  243   0.0864
  244   0.0730
  245   0.0585
  246   0.0531
  247   0.0442
  248   0.0464
  249   0.0454
  250   0.0540
  251   0.0504
  252   0.0566
  253   0.0503
  254   0.0472
  255   0.0502
  256   0.0600
  257   0.0675
  258   0.0709
  259   0.0843
  260   0.0684
  261   0.0524
  262   0.0455
  263   0.0462
  264   0.0444
  265   0.0453
  266   0.0441
  267   0.0481
  268   0.0477
  269   0.0464
  270   0.0467
  271   0.0532
  272   0.0738
  273   0.0556
  274   0.0533
  275   0.0680
  276   0.0698
  277   0.0915
  278   0.1510
  279   0.2328
  280   0.2561
  281   0.2231
  282   0.1874
  283   0.1346
  284   0.0874
  285   0.0739
  286   0.0648
  287   0.0704
  288   0.0597
  289   0.0542
  290   0.0550
  291   0.0557
  292   0.0506
  293   0.0492
  294   0.0489
  295   0.0490
  296   0.0475
  297   0.0523
  298   0.0507
  299   0.0525
  300   0.0620
  301   0.0904
  302   0.0770
  303   0.0869
  304   0.0514
  305   0.0462
  306   0.0447
  307   0.0507
  308   0.0480
  309   0.0522
  310   0.0606
  311   0.0663
  312   0.0664
  313   0.0779
  314   0.0765
  315   0.0686
  316   0.0706
  317   0.0713
  318   0.0721
  319   0.0758
  320   0.0804
  321   0.0742
  322   0.0620
  323   0.0569
  324   0.0556
  325   0.0509
  326   0.0458
  327   0.0458
  328   0.0450
  329   0.0438
  330   0.0492
  331   0.0552
  332   0.0643
