# Supplementary material for: A porin-like protein used by bacterial predators defines a wider lipid-trapping superfamily
Source: Nat Commun. 2025 Jul 5;16:6213. doi: 10.1038/s41467-025-61633-0 (PMC12228718; doi:10.1038/s41467-025-61633-0)
Supplement: Supplementary file 4 — Source Data [file 41467_2025_61633_MOESM4_ESM.zip › source_data/Supplementary_Figure10/Pentamer/500ns_1/rmsf-E-1.xvg]

# This file was created Thu Feb  8 21:37:18 2024
# Created by:
#                       :-) GROMACS - gmx rmsf, 2022.3 (-:
# 
# Executable:   /storage/chem/lfsmgr/SRG/GROMACS/2022.3/bin/gmx
# Data prefix:  /storage/chem/lfsmgr/SRG/GROMACS/2022.3
# Working dir:  /storage/lfsmgr_grp/lfsmgr/bd0427/pentamer/OM/REMP/MD1/CG2AT/FINAL/500ns_1
# Command line:
#   gmx rmsf -f md-center.xtc -s md.tpr -o rmsf-E.xvg -oq rmsf-E.pdb -res -aniso -n chains.ndx
# gmx rmsf is part of G R O M A C S:
#
# Green Red Orange Magenta Azure Cyan Skyblue
#
@    title "RMS fluctuation"
@    xaxis  label "Residue"
@    yaxis  label "(nm)"
@TYPE xy
    0   0.0536
    1   0.0549
    2   0.0586
    3   0.0501
    4   0.0574
    5   0.0624
    6   0.0508
    7   0.0555
    8   0.0749
    9   0.0734
   10   0.0826
   11   0.1006
   12   0.1061
   13   0.0802
   14   0.0813
   15   0.0653
   16   0.0656
   17   0.0628
   18   0.0533
   19   0.0482
   20   0.0520
   21   0.0639
   22   0.0530
   23   0.0494
   24   0.0506
   25   0.0504
   26   0.0526
   27   0.0593
   28   0.0653
   29   0.0679
   30   0.0753
   31   0.0626
   32   0.0518
   33   0.0466
   34   0.0438
   35   0.0430
   36   0.0415
   37   0.0426
   38   0.0511
   39   0.0769
   40   0.0981
   41   0.1415
   42   0.1681
   43   0.1428
   44   0.1087
   45   0.0762
   46   0.0617
   47   0.0511
   48   0.0437
   49   0.0434
   50   0.0441
   51   0.0443
   52   0.0506
   53   0.0674
   54   0.0588
   55   0.0827
   56   0.1056
   57   0.1179
   58   0.0896
   59   0.0564
   60   0.0482
   61   0.0460
   62   0.0477
   63   0.0465
   64   0.0411
   65   0.0401
   66   0.0719
   67   0.0785
   68   0.0740
   69   0.0776
   70   0.0885
   71   0.0960
   72   0.0789
   73   0.0724
   74   0.0873
   75   0.0888
   76   0.0774
   77   0.0895
   78   0.1050
   79   0.0979
   80   0.1030
   81   0.1297
   82   0.1396
   83   0.1354
   84   0.1432
   85   0.1277
   86   0.0991
   87   0.1124
   88   0.1139
   89   0.0819
   90   0.0753
   91   0.0625
   92   0.0508
   93   0.0473
   94   0.0452
   95   0.0488
   96   0.0520
   97   0.0474
   98   0.0403
   99   0.0380
  100   0.0394
  101   0.0388
  102   0.0457
  103   0.0729
  104   0.1047
  105   0.1197
  106   0.0975
  107   0.0640
  108   0.0492
  109   0.0426
  110   0.0378
  111   0.0377
  112   0.0408
  113   0.0456
  114   0.0534
  115   0.0453
  116   0.0409
  117   0.0463
  118   0.0531
  119   0.0580
  120   0.0731
  121   0.1148
  122   0.1589
  123   0.2492
  124   0.2625
  125   0.2055
  126   0.1325
  127   0.0731
  128   0.0576
  129   0.0565
  130   0.0464
  131   0.0439
  132   0.0449
  133   0.0507
  134   0.0426
  135   0.0437
  136   0.0409
  137   0.0422
  138   0.0473
  139   0.0534
  140   0.0830
  141   0.0892
  142   0.0678
  143   0.0584
  144   0.0560
  145   0.0504
  146   0.0468
  147   0.0453
  148   0.0513
  149   0.0574
  150   0.0652
  151   0.0797
  152   0.0581
  153   0.0546
  154   0.0574
  155   0.0516
  156   0.0581
  157   0.0700
  158   0.0971
  159   0.1432
  160   0.2030
  161   0.1836
  162   0.1397
  163   0.1032
  164   0.0783
  165   0.0718
  166   0.0604
  167   0.0552
  168   0.0562
  169   0.0642
  170   0.0914
  171   0.0587
  172   0.0548
  173   0.0503
  174   0.0459
  175   0.0488
  176   0.0528
  177   0.0563
  178   0.0499
  179   0.0601
  180   0.0829
  181   0.1017
  182   0.1248
  183   0.1069
  184   0.0735
  185   0.0624
  186   0.0465
  187   0.0522
  188   0.0510
  189   0.0476
  190   0.0475
  191   0.0535
  192   0.0597
  193   0.0639
  194   0.0593
  195   0.0604
  196   0.0707
  197   0.0777
  198   0.0958
  199   0.1154
  200   0.1675
  201   0.1998
  202   0.2075
  203   0.1372
  204   0.1226
  205   0.0947
  206   0.0762
  207   0.0577
  208   0.0610
  209   0.0524
  210   0.0544
  211   0.0617
  212   0.0506
  213   0.0438
  214   0.0512
  215   0.0499
  216   0.0554
  217   0.0702
  218   0.1122
  219   0.1857
  220   0.2027
  221   0.1895
  222   0.1244
  223   0.1179
  224   0.0847
  225   0.0777
  226   0.0777
  227   0.0652
  228   0.0651
  229   0.0538
  230   0.0614
  231   0.0489
  232   0.0498
  233   0.0483
  234   0.0559
  235   0.0666
  236   0.0634
  237   0.0640
  238   0.0649
  239   0.0753
  240   0.1111
  241   0.0953
  242   0.0780
  243   0.0641
  244   0.0642
  245   0.0589
  246   0.0556
  247   0.0451
  248   0.0479
  249   0.0473
  250   0.0546
  251   0.0483
  252   0.0655
  253   0.0533
  254   0.0597
  255   0.0567
  256   0.0604
  257   0.0740
  258   0.0943
  259   0.0972
  260   0.0731
  261   0.0561
  262   0.0515
  263   0.0495
  264   0.0499
  265   0.0459
  266   0.0417
  267   0.0432
  268   0.0463
  269   0.0464
  270   0.0491
  271   0.0542
  272   0.0709
  273   0.0613
  274   0.0627
  275   0.0809
  276   0.0675
  277   0.0764
  278   0.0934
  279   0.1684
  280   0.2056
  281   0.1899
  282   0.1854
  283   0.1436
  284   0.0957
  285   0.0724
  286   0.0693
  287   0.0805
  288   0.0639
  289   0.0567
  290   0.0510
  291   0.0516
  292   0.0468
  293   0.0483
  294   0.0498
  295   0.0516
  296   0.0523
  297   0.0595
  298   0.0552
  299   0.0584
  300   0.0690
  301   0.0992
  302   0.0713
  303   0.0598
  304   0.0515
  305   0.0513
  306   0.0496
  307   0.0495
  308   0.0463
  309   0.0505
  310   0.0551
  311   0.0599
  312   0.0597
  313   0.0659
  314   0.0695
  315   0.0641
  316   0.0670
  317   0.0687
  318   0.0773
  319   0.0775
  320   0.0746
  321   0.0634
  322   0.0559
  323   0.0521
  324   0.0508
  325   0.0466
  326   0.0436
  327   0.0466
  328   0.0422
  329   0.0463
  330   0.0508
  331   0.0565
  332   0.0717
