# Supplementary material for: A porin-like protein used by bacterial predators defines a wider lipid-trapping superfamily
Source: Nat Commun. 2025 Jul 5;16:6213. doi: 10.1038/s41467-025-61633-0 (PMC12228718; doi:10.1038/s41467-025-61633-0)
Supplement: Supplementary file 4 — Source Data [file 41467_2025_61633_MOESM4_ESM.zip › source_data/Supplementary_Figure10/Monomer/500ns_3/rmsf.xvg]

# This file was created Thu Mar  7 13:16:45 2024
# Created by:
#                       :-) GROMACS - gmx rmsf, 2022.3 (-:
# 
# Executable:   /storage/chem/lfsmgr/SRG/GROMACS/2022.3/bin/gmx
# Data prefix:  /storage/chem/lfsmgr/SRG/GROMACS/2022.3
# Working dir:  /storage/lfsmgr_grp/lfsmgr/bd0427/Monomer/OM/MD1/CG2AT/FINAL/500ns_3
# Command line:
#   gmx rmsf -f md-center.xtc -s md.tpr -o rmsf.xvg -oq rmsf.pdb -res -aniso -n index.ndx
# gmx rmsf is part of G R O M A C S:
#
# Good gRace! Old Maple Actually Chews Slate
#
@    title "RMS fluctuation"
@    xaxis  label "Residue"
@    yaxis  label "(nm)"
@TYPE xy
    0   0.0418
    1   0.0446
    2   0.0515
    3   0.0495
    4   0.0488
    5   0.0522
    6   0.0520
    7   0.0494
    8   0.0638
    9   0.0679
   10   0.0664
   11   0.0680
   12   0.0633
   13   0.0511
   14   0.0449
   15   0.0404
   16   0.0432
   17   0.0437
   18   0.0443
   19   0.0416
   20   0.0484
   21   0.0658
   22   0.0496
   23   0.0537
   24   0.0541
   25   0.0475
   26   0.0566
   27   0.0677
   28   0.0692
   29   0.0603
   30   0.0663
   31   0.0539
   32   0.0457
   33   0.0447
   34   0.0434
   35   0.0490
   36   0.0466
   37   0.0614
   38   0.0871
   39   0.1612
   40   0.3360
   41   0.2470
   42   0.2314
   43   0.1846
   44   0.1519
   45   0.1189
   46   0.0930
   47   0.0693
   48   0.0496
   49   0.0522
   50   0.0485
   51   0.0428
   52   0.0456
   53   0.0499
   54   0.0546
   55   0.0761
   56   0.1115
   57   0.1077
   58   0.0779
   59   0.0556
   60   0.0472
   61   0.0481
   62   0.0465
   63   0.0445
   64   0.0424
   65   0.0461
   66   0.0539
   67   0.0567
   68   0.0755
   69   0.0723
   70   0.0771
   71   0.0727
   72   0.0676
   73   0.0737
   74   0.0808
   75   0.0780
   76   0.0825
   77   0.0909
   78   0.0948
   79   0.0919
   80   0.1026
   81   0.1262
   82   0.1299
   83   0.1331
   84   0.1487
   85   0.1358
   86   0.1036
   87   0.1133
   88   0.1151
   89   0.0866
   90   0.0738
   91   0.0767
   92   0.0751
   93   0.0997
   94   0.0766
   95   0.0682
   96   0.0555
   97   0.0456
   98   0.0445
   99   0.0411
  100   0.0433
  101   0.0406
  102   0.0491
  103   0.0870
  104   0.1314
  105   0.1653
  106   0.1141
  107   0.0641
  108   0.0482
  109   0.0423
  110   0.0395
  111   0.0422
  112   0.0485
  113   0.0489
  114   0.0536
  115   0.0537
  116   0.0561
  117   0.0684
  118   0.0924
  119   0.0900
  120   0.1327
  121   0.2070
  122   0.2858
  123   0.3704
  124   0.4199
  125   0.3144
  126   0.2120
  127   0.0978
  128   0.0676
  129   0.0708
  130   0.0682
  131   0.0673
  132   0.0543
  133   0.0596
  134   0.0432
  135   0.0475
  136   0.0419
  137   0.0371
  138   0.0434
  139   0.0444
  140   0.0678
  141   0.0820
  142   0.0763
  143   0.0536
  144   0.0431
  145   0.0412
  146   0.0370
  147   0.0412
  148   0.0454
  149   0.0468
  150   0.0494
  151   0.0599
  152   0.0622
  153   0.0650
  154   0.0521
  155   0.0551
  156   0.0564
  157   0.1022
  158   0.2057
  159   0.3696
  160   0.3036
  161   0.3150
  162   0.2808
  163   0.1544
  164   0.1035
  165   0.0708
  166   0.0563
  167   0.0531
  168   0.0474
  169   0.0494
  170   0.0519
  171   0.0449
  172   0.0472
  173   0.0449
  174   0.0410
  175   0.0423
  176   0.0462
  177   0.0489
  178   0.0468
  179   0.0583
  180   0.0819
  181   0.0861
  182   0.1087
  183   0.1410
  184   0.0688
  185   0.0511
  186   0.0439
  187   0.0495
  188   0.0495
  189   0.0445
  190   0.0438
  191   0.0485
  192   0.0524
  193   0.0535
  194   0.0555
  195   0.0552
  196   0.0578
  197   0.0692
  198   0.0952
  199   0.1427
  200   0.1830
  201   0.1897
  202   0.1800
  203   0.1271
  204   0.1010
  205   0.0816
  206   0.0693
  207   0.0611
  208   0.0592
  209   0.0564
  210   0.0539
  211   0.0518
  212   0.0469
  213   0.0450
  214   0.0544
  215   0.0474
  216   0.0449
  217   0.0517
  218   0.0668
  219   0.0913
  220   0.1510
  221   0.1649
  222   0.2129
  223   0.1959
  224   0.1678
  225   0.1122
  226   0.0811
  227   0.0655
  228   0.0553
  229   0.0519
  230   0.0556
  231   0.0509
  232   0.0546
  233   0.0519
  234   0.0563
  235   0.0566
  236   0.0612
  237   0.0737
  238   0.0797
  239   0.1134
  240   0.1622
  241   0.1309
  242   0.1258
  243   0.0888
  244   0.0752
  245   0.0633
  246   0.0656
  247   0.0544
  248   0.0641
  249   0.0569
  250   0.0580
  251   0.0599
  252   0.0660
  253   0.0487
  254   0.0471
  255   0.0606
  256   0.0804
  257   0.0949
  258   0.0973
  259   0.1032
  260   0.0810
  261   0.0684
  262   0.0570
  263   0.0571
  264   0.0516
  265   0.0526
  266   0.0504
  267   0.0631
  268   0.0695
  269   0.0784
  270   0.0739
  271   0.0815
  272   0.0808
  273   0.0782
  274   0.0912
  275   0.0938
  276   0.1234
  277   0.1709
  278   0.1929
  279   0.2785
  280   0.2924
  281   0.2830
  282   0.2649
  283   0.2198
  284   0.1780
  285   0.1599
  286   0.1682
  287   0.1957
  288   0.2020
  289   0.1050
  290   0.0965
  291   0.0991
  292   0.0776
  293   0.0674
  294   0.0612
  295   0.0596
  296   0.0606
  297   0.0661
  298   0.0585
  299   0.0687
  300   0.0994
  301   0.1296
  302   0.0795
  303   0.0662
  304   0.0537
  305   0.0505
  306   0.0462
  307   0.0573
  308   0.0547
  309   0.0667
  310   0.1109
  311   0.2019
  312   0.2546
  313   0.3294
  314   0.3336
  315   0.2955
  316   0.2321
  317   0.1686
  318   0.1649
  319   0.1580
  320   0.1800
  321   0.1762
  322   0.1446
  323   0.1147
  324   0.0987
  325   0.0781
  326   0.0626
  327   0.0471
  328   0.0475
  329   0.0465
  330   0.0518
  331   0.0576
  332   0.0696
