# Supplementary material for: A porin-like protein used by bacterial predators defines a wider lipid-trapping superfamily
Source: Nat Commun. 2025 Jul 5;16:6213. doi: 10.1038/s41467-025-61633-0 (PMC12228718; doi:10.1038/s41467-025-61633-0)
Supplement: Supplementary file 4 — Source Data [file 41467_2025_61633_MOESM4_ESM.zip › source_data/Supplementary_Figure10/Monomer/500ns_2/rmsf.xvg]

# This file was created Thu Mar  7 13:12:27 2024
# Created by:
#                       :-) GROMACS - gmx rmsf, 2022.3 (-:
# 
# Executable:   /storage/chem/lfsmgr/SRG/GROMACS/2022.3/bin/gmx
# Data prefix:  /storage/chem/lfsmgr/SRG/GROMACS/2022.3
# Working dir:  /storage/lfsmgr_grp/lfsmgr/bd0427/Monomer/OM/MD1/CG2AT/FINAL/500ns_2
# Command line:
#   gmx rmsf -f md-center.xtc -s md.tpr -o rmsf.xvg -oq rmsf.pdb -res -aniso -n index.ndx
# gmx rmsf is part of G R O M A C S:
#
# Great Red Owns Many ACres of Sand 
#
@    title "RMS fluctuation"
@    xaxis  label "Residue"
@    yaxis  label "(nm)"
@TYPE xy
    0   0.0717
    1   0.0765
    2   0.0900
    3   0.0751
    4   0.0675
    5   0.0841
    6   0.0727
    7   0.0733
    8   0.1059
    9   0.1090
   10   0.0979
   11   0.1148
   12   0.0937
   13   0.0630
   14   0.0520
   15   0.0518
   16   0.0570
   17   0.0619
   18   0.0602
   19   0.0545
   20   0.0627
   21   0.0781
   22   0.0536
   23   0.0466
   24   0.0471
   25   0.0489
   26   0.0525
   27   0.0589
   28   0.0599
   29   0.0578
   30   0.0692
   31   0.0610
   32   0.0553
   33   0.0580
   34   0.0623
   35   0.0689
   36   0.0789
   37   0.0922
   38   0.1232
   39   0.1310
   40   0.1903
   41   0.2443
   42   0.2669
   43   0.2416
   44   0.1971
   45   0.1527
   46   0.1178
   47   0.0888
   48   0.0665
   49   0.0636
   50   0.0584
   51   0.0523
   52   0.0504
   53   0.0571
   54   0.0623
   55   0.0881
   56   0.1172
   57   0.1094
   58   0.0763
   59   0.0613
   60   0.0535
   61   0.0537
   62   0.0537
   63   0.0551
   64   0.0554
   65   0.0540
   66   0.0734
   67   0.0794
   68   0.0750
   69   0.0900
   70   0.1057
   71   0.1049
   72   0.0947
   73   0.1051
   74   0.1024
   75   0.0929
   76   0.1007
   77   0.1174
   78   0.1133
   79   0.1105
   80   0.1364
   81   0.1617
   82   0.1581
   83   0.1623
   84   0.1928
   85   0.1900
   86   0.1538
   87   0.1745
   88   0.1314
   89   0.0985
   90   0.1049
   91   0.1089
   92   0.1149
   93   0.1292
   94   0.1825
   95   0.0813
   96   0.0618
   97   0.0513
   98   0.0493
   99   0.0471
  100   0.0468
  101   0.0451
  102   0.0542
  103   0.0759
  104   0.1240
  105   0.1817
  106   0.1359
  107   0.0743
  108   0.0594
  109   0.0477
  110   0.0435
  111   0.0436
  112   0.0505
  113   0.0510
  114   0.0600
  115   0.0519
  116   0.0550
  117   0.0652
  118   0.0923
  119   0.1186
  120   0.1751
  121   0.2447
  122   0.2832
  123   0.3240
  124   0.2863
  125   0.2007
  126   0.1718
  127   0.1012
  128   0.0788
  129   0.0653
  130   0.0554
  131   0.0589
  132   0.0554
  133   0.0584
  134   0.0466
  135   0.0490
  136   0.0442
  137   0.0406
  138   0.0506
  139   0.0634
  140   0.0979
  141   0.1069
  142   0.0978
  143   0.0693
  144   0.0488
  145   0.0466
  146   0.0435
  147   0.0495
  148   0.0536
  149   0.0586
  150   0.0573
  151   0.0702
  152   0.0667
  153   0.0672
  154   0.0776
  155   0.0708
  156   0.0664
  157   0.1135
  158   0.2326
  159   0.4112
  160   0.3122
  161   0.3351
  162   0.2760
  163   0.1490
  164   0.0965
  165   0.0803
  166   0.0651
  167   0.0613
  168   0.0569
  169   0.0606
  170   0.0798
  171   0.0572
  172   0.0613
  173   0.0538
  174   0.0467
  175   0.0448
  176   0.0473
  177   0.0565
  178   0.0703
  179   0.0967
  180   0.1156
  181   0.1301
  182   0.1541
  183   0.1109
  184   0.0744
  185   0.0684
  186   0.0549
  187   0.0519
  188   0.0479
  189   0.0470
  190   0.0478
  191   0.0542
  192   0.0559
  193   0.0551
  194   0.0510
  195   0.0540
  196   0.0587
  197   0.0660
  198   0.0831
  199   0.1183
  200   0.1817
  201   0.1689
  202   0.1554
  203   0.1003
  204   0.0877
  205   0.0742
  206   0.0647
  207   0.0591
  208   0.0588
  209   0.0528
  210   0.0539
  211   0.0564
  212   0.0532
  213   0.0454
  214   0.0546
  215   0.0519
  216   0.0507
  217   0.0582
  218   0.0943
  219   0.1501
  220   0.2000
  221   0.2272
  222   0.2330
  223   0.2492
  224   0.2077
  225   0.1466
  226   0.0855
  227   0.0676
  228   0.0662
  229   0.0566
  230   0.0575
  231   0.0539
  232   0.0544
  233   0.0504
  234   0.0580
  235   0.0595
  236   0.0627
  237   0.0716
  238   0.0824
  239   0.0994
  240   0.1328
  241   0.1112
  242   0.0972
  243   0.0743
  244   0.0729
  245   0.0608
  246   0.0552
  247   0.0478
  248   0.0586
  249   0.0548
  250   0.0613
  251   0.0629
  252   0.0652
  253   0.0617
  254   0.0600
  255   0.0704
  256   0.0827
  257   0.1000
  258   0.1007
  259   0.1105
  260   0.0855
  261   0.0674
  262   0.0589
  263   0.0620
  264   0.0599
  265   0.0715
  266   0.0692
  267   0.0719
  268   0.0665
  269   0.0676
  270   0.0612
  271   0.0706
  272   0.0777
  273   0.0593
  274   0.0676
  275   0.0875
  276   0.0751
  277   0.0905
  278   0.1053
  279   0.2017
  280   0.2128
  281   0.2282
  282   0.2841
  283   0.2506
  284   0.1807
  285   0.1823
  286   0.1986
  287   0.1781
  288   0.1079
  289   0.1707
  290   0.1192
  291   0.0859
  292   0.0885
  293   0.0856
  294   0.0802
  295   0.0669
  296   0.0607
  297   0.0655
  298   0.0655
  299   0.0729
  300   0.0921
  301   0.1049
  302   0.0818
  303   0.0778
  304   0.0689
  305   0.0647
  306   0.0614
  307   0.0697
  308   0.0740
  309   0.1084
  310   0.2369
  311   0.1654
  312   0.3215
  313   0.4316
  314   0.3328
  315   0.2318
  316   0.2523
  317   0.2319
  318   0.2174
  319   0.2119
  320   0.2186
  321   0.1832
  322   0.1367
  323   0.1318
  324   0.1259
  325   0.0836
  326   0.0766
  327   0.0661
  328   0.0631
  329   0.0581
  330   0.0624
  331   0.0652
  332   0.0785
