# Supplementary material for: A porin-like protein used by bacterial predators defines a wider lipid-trapping superfamily
Source: Nat Commun. 2025 Jul 5;16:6213. doi: 10.1038/s41467-025-61633-0 (PMC12228718; doi:10.1038/s41467-025-61633-0)
Supplement: Supplementary file 4 — Source Data [file 41467_2025_61633_MOESM4_ESM.zip › source_data/Supplementary_Figure10/Monomer/500ns_1/rmsf.xvg]

# This file was created Thu Mar  7 13:08:18 2024
# Created by:
#                       :-) GROMACS - gmx rmsf, 2022.3 (-:
# 
# Executable:   /storage/chem/lfsmgr/SRG/GROMACS/2022.3/bin/gmx
# Data prefix:  /storage/chem/lfsmgr/SRG/GROMACS/2022.3
# Working dir:  /storage/lfsmgr_grp/lfsmgr/bd0427/Monomer/OM/MD1/CG2AT/FINAL/500ns_1
# Command line:
#   gmx rmsf -f md-center.xtc -s md.tpr -o rmsf.xvg -oq rmsf.pdb -res -aniso -n index.ndx
# gmx rmsf is part of G R O M A C S:
#
# GRoups of Organic Molecules in ACtion for Science
#
@    title "RMS fluctuation"
@    xaxis  label "Residue"
@    yaxis  label "(nm)"
@TYPE xy
    0   0.0568
    1   0.0640
    2   0.0633
    3   0.0540
    4   0.0558
    5   0.0617
    6   0.0579
    7   0.0598
    8   0.0831
    9   0.0821
   10   0.0774
   11   0.0846
   12   0.0768
   13   0.0659
   14   0.0654
   15   0.0631
   16   0.0852
   17   0.0826
   18   0.0597
   19   0.0520
   20   0.0657
   21   0.0754
   22   0.0509
   23   0.0522
   24   0.0519
   25   0.0515
   26   0.0649
   27   0.0739
   28   0.0786
   29   0.0713
   30   0.0753
   31   0.0625
   32   0.0525
   33   0.0519
   34   0.0577
   35   0.0569
   36   0.0621
   37   0.0704
   38   0.0861
   39   0.1590
   40   0.3235
   41   0.2999
   42   0.2945
   43   0.2110
   44   0.1841
   45   0.1447
   46   0.1172
   47   0.0816
   48   0.0652
   49   0.0606
   50   0.0525
   51   0.0482
   52   0.0477
   53   0.0560
   54   0.0605
   55   0.0929
   56   0.1401
   57   0.1625
   58   0.0845
   59   0.0601
   60   0.0507
   61   0.0529
   62   0.0533
   63   0.0537
   64   0.0521
   65   0.0524
   66   0.0704
   67   0.0649
   68   0.0919
   69   0.1048
   70   0.1379
   71   0.1296
   72   0.1084
   73   0.1236
   74   0.1283
   75   0.1191
   76   0.1204
   77   0.1406
   78   0.1475
   79   0.1551
   80   0.1706
   81   0.1984
   82   0.2002
   83   0.2019
   84   0.2134
   85   0.2000
   86   0.1430
   87   0.1417
   88   0.1440
   89   0.1001
   90   0.0942
   91   0.1024
   92   0.0850
   93   0.0860
   94   0.0919
   95   0.0653
   96   0.0650
   97   0.0536
   98   0.0493
   99   0.0459
  100   0.0474
  101   0.0448
  102   0.0529
  103   0.0811
  104   0.1140
  105   0.1336
  106   0.1026
  107   0.0669
  108   0.0526
  109   0.0473
  110   0.0444
  111   0.0453
  112   0.0525
  113   0.0554
  114   0.0647
  115   0.0595
  116   0.0552
  117   0.0555
  118   0.0824
  119   0.0912
  120   0.1244
  121   0.1501
  122   0.1755
  123   0.2025
  124   0.2382
  125   0.1751
  126   0.1209
  127   0.0921
  128   0.0829
  129   0.0688
  130   0.0558
  131   0.0558
  132   0.0559
  133   0.0609
  134   0.0538
  135   0.0566
  136   0.0476
  137   0.0456
  138   0.0478
  139   0.0508
  140   0.0734
  141   0.0865
  142   0.0754
  143   0.0576
  144   0.0502
  145   0.0487
  146   0.0456
  147   0.0541
  148   0.0604
  149   0.0663
  150   0.0619
  151   0.0685
  152   0.0646
  153   0.0615
  154   0.0621
  155   0.0632
  156   0.0666
  157   0.0872
  158   0.1178
  159   0.1965
  160   0.1968
  161   0.2957
  162   0.2718
  163   0.1633
  164   0.1063
  165   0.0829
  166   0.0680
  167   0.0628
  168   0.0608
  169   0.0683
  170   0.1015
  171   0.0756
  172   0.0925
  173   0.0768
  174   0.0595
  175   0.0517
  176   0.0516
  177   0.0536
  178   0.0550
  179   0.0650
  180   0.0860
  181   0.1001
  182   0.1182
  183   0.0984
  184   0.0689
  185   0.0615
  186   0.0557
  187   0.0568
  188   0.0577
  189   0.0585
  190   0.0652
  191   0.0803
  192   0.1066
  193   0.1035
  194   0.0724
  195   0.0704
  196   0.0754
  197   0.0825
  198   0.0974
  199   0.1211
  200   0.2181
  201   0.2700
  202   0.2372
  203   0.1406
  204   0.1100
  205   0.0986
  206   0.0938
  207   0.0917
  208   0.1289
  209   0.1043
  210   0.0819
  211   0.0760
  212   0.0693
  213   0.0606
  214   0.0624
  215   0.0590
  216   0.0565
  217   0.0572
  218   0.0792
  219   0.1247
  220   0.1345
  221   0.2658
  222   0.2324
  223   0.2400
  224   0.2186
  225   0.1374
  226   0.1073
  227   0.0707
  228   0.0579
  229   0.0583
  230   0.0687
  231   0.0659
  232   0.0700
  233   0.0766
  234   0.0788
  235   0.0864
  236   0.0974
  237   0.1267
  238   0.1450
  239   0.1706
  240   0.1916
  241   0.2188
  242   0.2276
  243   0.1350
  244   0.1108
  245   0.0902
  246   0.0874
  247   0.0720
  248   0.0744
  249   0.0686
  250   0.0668
  251   0.0640
  252   0.0661
  253   0.0603
  254   0.0613
  255   0.0762
  256   0.0837
  257   0.0942
  258   0.0920
  259   0.1007
  260   0.0792
  261   0.0659
  262   0.0593
  263   0.0629
  264   0.0568
  265   0.0624
  266   0.0610
  267   0.0706
  268   0.0755
  269   0.0810
  270   0.0816
  271   0.0956
  272   0.1146
  273   0.1264
  274   0.1357
  275   0.2184
  276   0.2725
  277   0.3404
  278   0.4375
  279   0.5689
  280   0.6733
  281   0.6297
  282   0.6610
  283   0.5930
  284   0.5060
  285   0.3952
  286   0.2666
  287   0.1736
  288   0.1245
  289   0.0996
  290   0.0902
  291   0.0915
  292   0.0788
  293   0.0702
  294   0.0645
  295   0.0597
  296   0.0599
  297   0.0663
  298   0.0652
  299   0.0721
  300   0.0983
  301   0.1153
  302   0.0842
  303   0.0789
  304   0.0668
  305   0.0609
  306   0.0525
  307   0.0579
  308   0.0650
  309   0.0787
  310   0.1051
  311   0.1312
  312   0.1475
  313   0.1900
  314   0.2028
  315   0.1816
  316   0.1646
  317   0.1388
  318   0.1649
  319   0.1802
  320   0.1663
  321   0.1475
  322   0.1595
  323   0.1030
  324   0.0998
  325   0.0788
  326   0.0632
  327   0.0606
  328   0.0559
  329   0.0508
  330   0.0572
  331   0.0626
  332   0.0810
